# Supplementary material for: Inhibition of aortic CX3CR1+ macrophages mitigates thoracic aortic aneurysm progression in Marfan syndrome in mice
Source: J Clin Invest. 2025 Jan 16;135(2):e178198. doi: 10.1172/JCI178198 (PMC11735105; doi:10.1172/JCI178198)
Supplement: Supplemental data set 1 [file jci-135-178198-s184.xlsx]

## Sheet: Cluster 0.markers
gene	p_val	avg_log2FC	pct.1	pct.2	p_val_adj	cluster
Cx3cr1	4.37313e-80	1.31819	0.563	0.113	1.13951e-75	0
Ly86	9.52741e-55	1.07004	0.902	0.577	2.48256e-50	0
Cd300c2	1.5512e-53	0.969838	0.77	0.359	4.04196e-49	0
Ctss	1.17877e-51	0.964722	0.99	0.885	3.07151e-47	0
Ms4a7	2.08557e-49	1.46381	0.86	0.577	5.43437e-45	0
Lpcat2	9.60239e-48	0.778429	0.543	0.172	2.50209e-43	0
Gngt2	8.28978e-41	0.784349	0.618	0.241	2.16007e-36	0
Cxcl16	1.16815e-40	0.855248	0.835	0.499	3.04384e-36	0
Slamf9	3.12524e-40	1.03498	0.566	0.231	8.14345e-36	0
Adgre1	4.22131e-40	0.800092	0.855	0.494	1.09995e-35	0
Gus8	1.06073e-39	0.779217	0.755	0.402	2.76394e-35	0
Fy8	1.72424e-39	0.84319	0.798	0.47	4.49286e-35	0
Cd72	7.77175e-39	0.602774	0.339	0.076	2.02509e-34	0
Arr82	1.25095e-38	0.713828	0.693	0.334	3.2596e-34	0
Lair1	2.92121e-38	0.74931	0.594	0.25	7.61179e-34	0
Mpeg1	7.13446e-38	0.781153	0.682	0.332	1.85903e-33	0
Trem2	1.04201e-37	0.9965	0.731	0.39	2.71516e-33	0
Tmem119	1.89183e-37	0.63776	0.271	0.046	4.92953e-33	0
Gatm	3.02679e-37	0.946146	0.752	0.422	7.88691e-33	0
Cd52	7.47159e-37	0.618626	0.979	0.673	1.94687e-32	0
Lat2	1.53397e-33	0.695891	0.599	0.274	3.99706e-29	0
Itga6	3.28344e-33	0.532894	0.3	0.067	8.55567e-29	0
Lcp1	2.67074e-31	0.842882	0.904	0.73	6.95914e-27	0
Cyth4	3.48501e-31	0.683862	0.713	0.378	9.08088e-27	0
Aif1	7.21487e-31	0.737699	0.907	0.682	1.87998e-26	0
Ra83il1	1.79909e-30	0.629073	0.587	0.269	4.68789e-26	0
Tms84x	2.34424e-30	0.328185	1	1	6.10838e-26	0
Clec12a	2.69648e-30	0.910097	0.62	0.323	7.02622e-26	0
Lilra5	6.9436e-30	0.752952	0.401	0.14	1.80929e-25	0
Rgs10	9.59548e-30	0.627065	0.93	0.681	2.50029e-25	0
Spi1	5.58491e-29	0.599423	0.84	0.555	1.45526e-24	0
Cd74	7.17459e-29	0.891171	0.974	0.787	1.86948e-24	0
Ptpn6	1.40257e-28	0.606882	0.693	0.378	3.65467e-24	0
Pld4	1.45241e-28	0.702445	0.845	0.586	3.78455e-24	0
P2ry6	1.79417e-28	0.555997	0.623	0.301	4.67507e-24	0
Lgmn	6.63015e-28	0.650432	0.964	0.799	1.72762e-23	0
Zmynd15	2.58924e-27	0.791937	0.271	0.068	6.74678e-23	0
Ywhah	1.20347e-26	0.659901	0.837	0.578	3.13588e-22	0
Fcer1g	1.2629e-26	0.530712	0.99	0.888	3.29073e-22	0
H2-E81	7.20897e-26	0.937929	0.793	0.51	1.87844e-21	0
Ck8	1.30809e-25	0.741975	0.762	0.485	3.40848e-21	0
Clic1	1.87666e-25	0.50987	0.974	0.826	4.89002e-21	0
Susd3	6.45111e-25	0.541046	0.429	0.174	1.68097e-20	0
Scimp	1.19236e-24	0.510045	0.328	0.107	3.10693e-20	0
Fcgr4	1.45754e-24	0.671949	0.406	0.161	3.79791e-20	0
Gm8355	1.46014e-24	0.481774	0.979	0.946	3.80468e-20	0
Ctsh	5.76313e-24	0.553496	0.943	0.758	1.5017e-19	0
Ctsc	9.0259e-24	0.561807	0.977	0.836	2.35188e-19	0
H2-A81	1.42791e-23	0.753451	0.897	0.617	3.7207e-19	0
Clec4a2	1.56542e-23	0.673397	0.765	0.497	4.07901e-19	0
Apo8ec1	1.76894e-23	0.500978	0.481	0.21	4.60933e-19	0
Ntpcr	2.90179e-23	0.623825	0.581	0.301	7.5612e-19	0
Hspa8	3.44119e-23	0.471775	0.982	0.944	8.9667e-19	0
Pilra	5.54713e-23	0.500756	0.406	0.158	1.44541e-18	0
Coro1a	6.25901e-23	0.605297	0.85	0.629	1.63091e-18	0
Rtc8	1.01783e-22	0.495722	0.491	0.229	2.65215e-18	0
C1q81	1.42526e-22	0.561312	0.972	0.83	3.7138e-18	0
82m	2.7163e-22	0.405522	1	0.997	7.07787e-18	0
H2-Aa	2.82117e-22	0.788868	0.819	0.55	7.35114e-18	0
Efhd2	8.27353e-22	0.509305	0.84	0.586	2.15583e-17	0
Tyro8p	1.50179e-21	0.417337	0.99	0.886	3.91322e-17	0
Asah1	2.97028e-21	0.548002	0.86	0.633	7.73966e-17	0
Fth1	4.746e-21	0.342686	1	0.999	1.23666e-16	0
Fxyd5	4.783e-21	0.511452	0.951	0.765	1.24631e-16	0
Otulinl	5.51381e-21	0.542265	0.592	0.331	1.43673e-16	0
Ppt1	7.20222e-21	0.486002	0.685	0.424	1.87668e-16	0
8lnk	9.18345e-21	0.419777	0.432	0.187	2.39293e-16	0
Hspa1a	2.52412e-20	0.851012	0.886	0.688	6.5771e-16	0
Tnfaip8l2	2.6255e-20	0.474488	0.548	0.287	6.84128e-16	0
H2-DMa	2.66617e-20	0.505012	0.749	0.464	6.94723e-16	0
Arpc2	3.34705e-20	0.43327	0.987	0.895	8.7214e-16	0
Fcgr31	7.96273e-20	0.500278	0.915	0.682	2.07485e-15	0
Ucp2	8.34968e-20	0.519925	0.899	0.727	2.17568e-15	0
Lst1	1.64056e-19	0.663806	0.806	0.572	4.2748e-15	0
Axl	1.90999e-19	0.439363	0.512	0.251	4.97686e-15	0
Milr1	2.03116e-19	0.510148	0.468	0.23	5.29259e-15	0
Siglece	2.17463e-19	0.500335	0.339	0.135	5.66643e-15	0
G530011O06Rik	2.66126e-19	0.666868	0.519	0.279	6.93443e-15	0
Tmem1768	3.74641e-19	0.599763	0.889	0.712	9.76203e-15	0
Kcnn4	5.25717e-19	0.36745	0.266	0.089	1.36986e-14	0
Sirpa	8.29033e-19	0.425261	0.628	0.365	2.16021e-14	0
Cep85	1.79047e-18	0.536306	0.879	0.709	4.66544e-14	0
Unc9381	2.41524e-18	0.464042	0.912	0.698	6.2934e-14	0
Ccnd1	2.59212e-18	0.525131	0.362	0.159	6.75429e-14	0
Twf2	4.51098e-18	0.413707	0.504	0.258	1.17543e-13	0
C1qa1	4.70334e-18	0.499453	0.966	0.794	1.22555e-13	0
Ctsa	6.18371e-18	0.469013	0.848	0.627	1.61129e-13	0
Ccr5	7.48825e-18	0.553886	0.537	0.295	1.95121e-13	0
Laptm5	1.25376e-17	0.433576	0.928	0.788	3.26691e-13	0
Hsp90aa1	1.36208e-17	0.812145	0.904	0.781	3.54918e-13	0
Arl11	2.17225e-17	0.334714	0.31	0.119	5.66023e-13	0
Lpxn	2.43437e-17	0.336005	0.455	0.213	6.34324e-13	0
Vsir	4.01585e-17	0.49976	0.705	0.477	1.04641e-12	0
H2-DM81	4.22504e-17	0.50426	0.628	0.374	1.10092e-12	0
Ifngr1	4.29579e-17	0.403872	0.814	0.567	1.11935e-12	0
Hck	5.17318e-17	0.42994	0.468	0.246	1.34797e-12	0
Dpep2	5.32066e-17	0.519328	0.382	0.179	1.3864e-12	0
Irf5	6.29405e-17	0.433023	0.558	0.313	1.64004e-12	0
Coro18	7.08067e-17	0.451019	0.618	0.368	1.84501e-12	0
8asp1	7.08853e-17	0.341255	0.525	0.28	1.84706e-12	0
Sap30	7.59254e-17	0.370695	0.491	0.241	1.97839e-12	0
Apoe1	7.98412e-17	0.690679	1	0.986	2.08042e-12	0
Irf8	8.74397e-17	0.288707	0.63	0.383	2.27842e-12	0
Olfml3	2.00407e-16	0.444537	0.276	0.106	5.22199e-12	0
Slc11a1	2.16125e-16	0.36617	0.519	0.279	5.63158e-12	0
Dok3	4.1277e-16	0.403511	0.411	0.204	1.07556e-11	0
Ce8pa	4.59596e-16	0.499764	0.403	0.198	1.19757e-11	0
Cy8a	5.90451e-16	0.376986	0.984	0.947	1.53854e-11	0
Sirp81c	6.68944e-16	0.393362	0.359	0.156	1.74307e-11	0
Tmem176a	7.15023e-16	0.506464	0.747	0.536	1.86314e-11	0
Psap	9.04481e-16	0.394128	0.979	0.908	2.35681e-11	0
Dusp61	1.17545e-15	0.479861	0.473	0.254	3.06286e-11	0
Hcls1	1.41348e-15	0.461997	0.724	0.497	3.68311e-11	0
Fuca1	1.78776e-15	0.396253	0.718	0.456	4.65838e-11	0
Ptgs1	3.16902e-15	0.445393	0.292	0.12	8.25751e-11	0
Sh38grl3	3.30585e-15	0.369769	0.982	0.938	8.61407e-11	0
Tgf8r1	3.52085e-15	0.450723	0.419	0.214	9.17428e-11	0
Ppfia4	5.12269e-15	0.377724	0.264	0.103	1.33482e-10	0
Adap2	5.48449e-15	0.405272	0.429	0.218	1.42909e-10	0
A8hd12	6.55662e-15	0.425813	0.623	0.394	1.70846e-10	0
Cd9	8.25607e-15	0.575618	0.69	0.467	2.15128e-10	0
Ctsz	9.7233e-15	0.436188	0.946	0.798	2.5336e-10	0
Gm10443	1.22878e-14	0.25433	0.997	0.981	3.20184e-10	0
Ifngr2	1.37448e-14	0.383185	0.53	0.312	3.58148e-10	0
Atox1	1.97387e-14	0.386254	0.961	0.87	5.14332e-10	0
Gdi2	2.32295e-14	0.380946	0.912	0.771	6.0529e-10	0
Psma6	4.5548e-14	0.394068	0.649	0.426	1.18684e-09	0
Gpr65	5.06648e-14	0.32947	0.372	0.176	1.32017e-09	0
H2-D1	5.36495e-14	0.308678	1	0.989	1.39795e-09	0
Rpl3	5.39999e-14	0.33802	0.925	0.771	1.40707e-09	0
Cd93	7.89895e-14	0.333809	0.323	0.145	2.05823e-09	0
Clec4a3	8.06173e-14	0.575945	0.682	0.471	2.10065e-09	0
Cpd	1.02912e-13	0.283597	0.274	0.112	2.68157e-09	0
Tpd52	1.03027e-13	0.337942	0.762	0.534	2.68458e-09	0
F11r	1.15537e-13	0.391857	0.276	0.119	3.01056e-09	0
Gm10269	1.219e-13	0.370161	0.884	0.704	3.17636e-09	0
8myc	1.91077e-13	0.33392	0.424	0.224	4.97889e-09	0
Gm4149	2.14966e-13	0.2686	0.982	0.927	5.60137e-09	0
Pycard	2.17124e-13	0.406072	0.669	0.439	5.65759e-09	0
Rho81	2.67381e-13	0.584654	0.734	0.533	6.96715e-09	0
Ccl12	3.23099e-13	0.916608	0.656	0.464	8.41899e-09	0
Rpl35	3.3027e-13	0.269205	0.995	0.97	8.60585e-09	0
Prkcd	3.73682e-13	0.387315	0.496	0.294	9.73704e-09	0
Rps6ka1	3.84468e-13	0.280759	0.261	0.107	1.00181e-08	0
Ndufc2	4.03065e-13	0.357757	0.767	0.567	1.05027e-08	0
Gm10263	4.43041e-13	0.275561	0.979	0.857	1.15443e-08	0
Ptma	5.66475e-13	0.417527	0.922	0.777	1.47606e-08	0
Rpl6	6.60404e-13	0.339189	0.943	0.855	1.72081e-08	0
Rgs2	6.65456e-13	0.428461	0.636	0.412	1.73398e-08	0
Sv8p	7.78923e-13	0.351433	0.457	0.262	2.02964e-08	0
Syngr2	8.7404e-13	0.29126	0.633	0.415	2.27749e-08	0
Hacd2	9.18858e-13	0.329805	0.305	0.144	2.39427e-08	0
Rpl35a-ps2	9.74855e-13	0.252671	0.984	0.944	2.54018e-08	0
Capza2	9.94565e-13	0.307887	0.92	0.749	2.59154e-08	0
Gm12346	1.02123e-12	0.705226	0.713	0.546	2.66102e-08	0
Rpl11	1.16156e-12	0.328441	0.902	0.705	3.02669e-08	0
Plekho1	1.46645e-12	0.33127	0.494	0.284	3.82113e-08	0
Ptpre	1.53733e-12	0.352353	0.377	0.194	4.00582e-08	0
Tsc22d4	1.96357e-12	0.341215	0.509	0.301	5.11648e-08	0
Pid1	2.30863e-12	0.34144	0.693	0.478	6.0156e-08	0
Il10r8	2.38606e-12	0.363513	0.726	0.515	6.21737e-08	0
C3ar1	2.49035e-12	0.326338	0.757	0.522	6.48911e-08	0
Adap2os	2.61046e-12	0.372335	0.612	0.39	6.80207e-08	0
Cn8d2	3.34122e-12	0.384796	0.326	0.162	8.70622e-08	0
Lfng	3.37116e-12	0.514818	0.406	0.228	8.78423e-08	0
Anxa3	3.65136e-12	0.328378	0.568	0.343	9.51435e-08	0
Rpl37	3.83699e-12	0.256897	0.99	0.959	9.99805e-08	0
Rpl39-ps	4.13656e-12	0.266813	0.966	0.882	1.07786e-07	0
Psmc2	4.50873e-12	0.291929	0.439	0.248	1.17484e-07	0
Acvrl1	4.87383e-12	0.320459	0.313	0.152	1.26997e-07	0
C1qc1	5.12303e-12	0.393349	0.964	0.76	1.33491e-07	0
Rps28	7.35372e-12	0.264905	0.99	0.925	1.91616e-07	0
Exosc8	8.96206e-12	0.273078	0.276	0.126	2.33524e-07	0
Camk11	9.31639e-12	0.361659	0.677	0.456	2.42757e-07	0
Gm13394	1.15215e-11	0.340922	0.894	0.742	3.00217e-07	0
8u83	1.17033e-11	0.326805	0.46	0.267	3.04953e-07	0
Sirp81a	1.23924e-11	0.331756	0.253	0.109	3.22909e-07	0
Gm9800	1.30645e-11	0.354076	0.99	0.964	3.40422e-07	0
Fos	1.34701e-11	0.539812	0.907	0.811	3.5099e-07	0
Ran	1.62765e-11	0.453389	0.713	0.547	4.24116e-07	0
Clec4a1	2.21649e-11	0.460965	0.669	0.469	5.77551e-07	0
Itm281	2.4095e-11	0.336506	1	0.991	6.27844e-07	0
Dnaja1	2.44696e-11	0.554299	0.773	0.583	6.37605e-07	0
Fcrls	2.46144e-11	0.72737	0.561	0.385	6.41378e-07	0
Itg85	2.7163e-11	0.371455	0.475	0.286	7.07785e-07	0
Hspd1	2.73539e-11	0.377297	0.527	0.324	7.1276e-07	0
Akr1a1	3.0991e-11	0.313032	0.902	0.752	8.07533e-07	0
Cd48	3.37236e-11	0.315601	0.783	0.557	8.78736e-07	0
Sdh8	3.56487e-11	0.379533	0.685	0.519	9.28898e-07	0
Atp6ap1	3.89762e-11	0.330349	0.731	0.545	1.0156e-06	0
8cl2l1	4.81931e-11	0.332729	0.475	0.286	1.25577e-06	0
Clec481	5.11715e-11	0.54036	0.269	0.127	1.33338e-06	0
Gm10029	5.28594e-11	0.259927	0.982	0.916	1.37736e-06	0
Gm6977	6.09269e-11	0.29804	0.739	0.533	1.58757e-06	0
Ifnar1	6.27853e-11	0.289903	0.45	0.261	1.636e-06	0
Mcu8	6.51694e-11	0.385448	0.522	0.334	1.69812e-06	0
H2-K1	7.07978e-11	0.255357	0.969	0.921	1.84478e-06	0
Commd8	7.16074e-11	0.339248	0.475	0.286	1.86587e-06	0
Gm6136	7.94867e-11	0.252685	0.995	0.929	2.07119e-06	0
Cd63-ps1	8.72378e-11	0.415	0.827	0.648	2.27316e-06	0
Atpif1	9.99168e-11	0.330419	0.873	0.747	2.60353e-06	0
Cdk6	1.18059e-10	0.36484	0.326	0.163	3.07626e-06	0
Gadd45g	1.18099e-10	0.942806	0.672	0.509	3.07732e-06	0
Arpc4	1.60101e-10	0.333107	0.558	0.362	4.17175e-06	0
Nmt1	1.68601e-10	0.256569	0.295	0.146	4.39324e-06	0
Snx51	1.95548e-10	0.294497	0.845	0.62	5.09538e-06	0
Alg5	1.99018e-10	0.279295	0.37	0.205	5.18582e-06	0
Cklf	2.13059e-10	0.302053	0.421	0.244	5.55168e-06	0
Cd84	2.4309e-10	0.318206	0.463	0.273	6.3342e-06	0
Fcgr281	2.77202e-10	0.348442	0.793	0.6	7.22306e-06	0
Cct3	2.91712e-10	0.289527	0.452	0.276	7.60113e-06	0
Psm86	3.42115e-10	0.301649	0.786	0.583	8.9145e-06	0
Fermt3	3.49644e-10	0.307993	0.452	0.277	9.11069e-06	0
Lamtor4	3.51009e-10	0.336047	0.721	0.521	9.14623e-06	0
Gm16089	3.61772e-10	0.293358	0.832	0.642	9.4267e-06	0
Actr3	3.63274e-10	0.317051	0.894	0.785	9.46584e-06	0
Serinc31	3.72282e-10	0.360071	0.984	0.931	9.70055e-06	0
Erp29	4.36421e-10	0.345515	0.77	0.58	1.13718e-05	0
Cotl1	4.40117e-10	0.36111	0.904	0.788	1.14681e-05	0
Ccr2	4.60952e-10	0.443675	0.45	0.279	1.2011e-05	0
Rgs1	5.69345e-10	0.786826	0.481	0.316	1.48354e-05	0
Klf21	6.04452e-10	0.641356	0.778	0.655	1.57502e-05	0
Sipa1	1.17389e-09	0.278189	0.305	0.161	3.05881e-05	0
Cct5	1.33206e-09	0.310583	0.641	0.446	3.47096e-05	0
Fam498	1.34634e-09	0.26791	0.788	0.604	3.50816e-05	0
Atp6ap2	1.59966e-09	0.275339	0.736	0.542	4.16823e-05	0
Il10ra	1.6213e-09	0.268574	0.372	0.214	4.22461e-05	0
Cd631	1.70533e-09	0.379494	0.904	0.784	4.44358e-05	0
Nckap1l	1.84232e-09	0.334556	0.421	0.251	4.80054e-05	0
Gm5844	2.12743e-09	0.402507	0.372	0.218	5.54345e-05	0
Gm14794	2.36833e-09	0.286536	0.76	0.568	6.17116e-05	0
Pstpip1	2.55369e-09	0.272995	0.302	0.163	6.65414e-05	0
Rtn4	2.56202e-09	0.3742	0.829	0.66	6.67586e-05	0
Man281	3.47859e-09	0.261333	0.643	0.457	9.06415e-05	0
Dagl8	3.60405e-09	0.266707	0.393	0.229	9.39106e-05	0
Hspa18	3.96351e-09	0.305704	0.682	0.488	0.000103277	0
Psmc6	3.98383e-09	0.250594	0.45	0.278	0.000103807	0
Tctex1d2	4.8869e-09	0.320961	0.344	0.199	0.000127338	0
P2rx41	4.98541e-09	0.273155	0.501	0.319	0.000129905	0
Hspe1	5.07143e-09	0.446045	0.765	0.587	0.000132146	0
Mknk1	6.04645e-09	0.254976	0.323	0.178	0.000157552	0
Ra814	6.15732e-09	0.299525	0.765	0.561	0.000160441	0
Tagap	6.94738e-09	0.402748	0.271	0.142	0.000181028	0
A8124611	7.25201e-09	0.279895	0.413	0.25	0.000188966	0
Gpi1	8.11875e-09	0.340379	0.687	0.528	0.00021155	0
Dhrs31	1.30611e-08	0.295397	0.7	0.5	0.000340334	0
Ddx398	1.46933e-08	0.332823	0.483	0.333	0.000382864	0
Reep5	1.48246e-08	0.300729	0.853	0.704	0.000386284	0
Nudc	1.64183e-08	0.260426	0.494	0.328	0.000427813	0
Rpl10-ps1	1.83484e-08	0.259077	0.693	0.517	0.000478103	0
Snrpd1	1.90458e-08	0.263653	0.419	0.26	0.000496275	0
Cfl1	2.24125e-08	0.25216	0.997	0.955	0.000584003	0
Cct4	2.46974e-08	0.268926	0.625	0.439	0.000643539	0
Rpl7l1	2.49241e-08	0.267362	0.372	0.224	0.000649447	0
Lsp1	2.60557e-08	0.278808	0.654	0.459	0.000678935	0
St3gal6	2.81433e-08	0.381076	0.419	0.273	0.000733329	0
Aprt	2.82627e-08	0.332779	0.506	0.358	0.00073644	0
Gm13493	2.84488e-08	0.286437	0.984	0.948	0.000741292	0
Clptm1	3.60826e-08	0.258954	0.375	0.229	0.000940205	0
Rassf4	4.76116e-08	0.317256	0.45	0.296	0.00124062	0
Tkt	4.86207e-08	0.266181	0.576	0.395	0.00126691	0
Anp328	5.44269e-08	0.368701	0.633	0.48	0.0014182	0
Igsf6	6.31643e-08	0.316314	0.408	0.262	0.00164587	0
Dpy30	6.45687e-08	0.251279	0.413	0.262	0.00168247	0
Actr3-ps	6.99424e-08	0.282132	0.773	0.638	0.00182249	0
H2az1	7.33471e-08	0.291271	0.806	0.664	0.0019112	0
Snap23	7.34153e-08	0.2678	0.661	0.49	0.00191298	0
Maf81	8.50239e-08	0.327324	0.762	0.573	0.00221547	0
Skap2	8.99452e-08	0.256984	0.514	0.346	0.0023437	0
Itgam	9.69009e-08	0.257386	0.537	0.369	0.00252495	0
Ser8p1	9.94112e-08	0.271087	0.726	0.559	0.00259036	0
Vdac2	1.06232e-07	0.269715	0.636	0.463	0.0027681	0
Smu1	1.06765e-07	0.254735	0.315	0.186	0.00278197	0
Clec7a	1.40589e-07	0.262461	0.354	0.209	0.00366333	0
Ndufa12	1.42005e-07	0.284208	0.628	0.465	0.00370023	0
Rps8-ps2	1.42464e-07	0.250994	0.778	0.646	0.00371218	0
Ahsa1	1.44989e-07	0.266393	0.426	0.28	0.00377798	0
Apo8ec3	1.88615e-07	0.364813	0.522	0.365	0.00491473	0
Ptms	2.40016e-07	0.25479	0.685	0.514	0.00625409	0
2024-06-01	3.28907e-07	0.340572	0.899	0.782	0.00857034	0
Pla2g7	3.53385e-07	0.355159	0.623	0.479	0.00920815	0
Snx17	3.62389e-07	0.254056	0.439	0.296	0.00944278	0
Ran8p1	4.48283e-07	0.340235	0.672	0.519	0.0116809	0
Gm15542	4.70522e-07	0.392129	0.7	0.534	0.0122604	0
Snrp82	4.71002e-07	0.257665	0.602	0.438	0.0122729	0
Creg1	6.13838e-07	0.283314	0.633	0.467	0.0159948	0
Tmem14c	6.83248e-07	0.255345	0.62	0.461	0.0178034	0
Herpud1	7.06363e-07	0.310376	0.587	0.434	0.0184057	0
Csf2ra	7.09102e-07	0.289141	0.594	0.438	0.0184771	0
Gm13461	7.33922e-07	0.303103	0.553	0.411	0.0191238	0
Itpripl1	7.50137e-07	0.281489	0.261	0.148	0.0195463	0
Hmgn2	9.68708e-07	0.296582	0.364	0.231	0.0252416	0
Nap1l1	1.15022e-06	0.251046	0.491	0.341	0.0299714	0
Metrnl	1.15614e-06	0.343189	0.661	0.516	0.0301256	0
Mrpl52	1.39637e-06	0.269316	0.76	0.607	0.0363853	0
Lyz21	1.41631e-06	0.271601	0.997	0.94	0.0369049	0
C52	1.43857e-06	0.273569	0.664	0.505	0.0374848	0
Cd811	1.776e-06	0.27273	0.922	0.823	0.0462772	0
Ehd41	1.79817e-06	0.263229	0.749	0.589	0.046855	0
Cnih4	1.82097e-06	0.293529	0.574	0.418	0.0474491	0
Pip4p1	2.43117e-06	0.281634	0.367	0.235	0.0633489	0
Clec4n	4.23027e-06	0.466554	0.468	0.351	0.110228	0
Phlda1	4.56653e-06	0.806526	0.478	0.366	0.11899	0
Nutf2-ps1	8.55833e-06	0.254474	0.553	0.421	0.223005	0
Anxa5	9.00008e-06	0.321797	0.904	0.822	0.234515	0
Cysltr1	1.03903e-05	0.27428	0.359	0.246	0.270739	0
Tmcc3	1.07278e-05	0.265114	0.302	0.192	0.279534	0
Gm10131	2.53371e-05	0.259436	0.669	0.544	0.660209	0
Adr821	2.67734e-05	0.422155	0.346	0.24	0.697634	0
Vcam1	5.83787e-05	0.383497	0.279	0.183	1	0
Tu8a18	0.000148155	0.35095	0.76	0.629	1	0
Hsph1	0.000219804	0.261525	0.305	0.216	1	0
Cited2	0.00106359	0.516046	0.607	0.5	1	0
Ier5	0.00306415	0.294707	0.798	0.761	1	0
Hmg82	0.00948519	0.300359	0.341	0.267	1	0

## Sheet: Cluster 1.markers
gene	p_val	avg_log2FC	pct.1	pct.2	p_val_adj	cluster
Lyve1	5.20404e-129	2.11534	0.8	0.19	1.35602e-124	1
Folr2	2.03055e-128	2.21026	0.813	0.245	5.29102e-124	1
C8r2	1.22604e-119	1.78184	0.887	0.349	3.1947e-115	1
F13a1	1.01026e-118	1.99718	0.878	0.399	2.63243e-114	1
Fcna	1.0516e-102	2.13209	0.567	0.086	2.74014e-98	1
Gas6	2.32673e-101	1.41414	0.885	0.424	6.06277e-97	1
Ltc4s	3.53425e-99	1.91075	0.746	0.252	9.2092e-95	1
Fcgrt	3.59987e-97	1.64512	0.882	0.49	9.38019e-93	1
Selenop	1.11619e-95	1.54011	0.989	0.808	2.90846e-91	1
Ccl24	4.66956e-94	1.77	0.555	0.088	1.21675e-89	1
Timp2	4.76273e-90	1.38314	0.908	0.597	1.24103e-85	1
Ccl6	4.02521e-89	2.1376	0.895	0.601	1.04885e-84	1
Cd163	1.96524e-88	1.65249	0.672	0.181	5.12084e-84	1
Pf4	2.12016e-87	1.64275	0.931	0.589	5.5245e-83	1
Mrc1	4.68937e-84	1.39503	0.872	0.466	1.22191e-79	1
Fxyd2	2.73276e-83	1.64079	0.603	0.148	7.12076e-79	1
Wwp1	1.20688e-82	1.28126	0.712	0.238	3.14477e-78	1
Ednr8	2.83786e-79	1.51155	0.49	0.079	7.39462e-75	1
Cfh	7.51874e-78	1.36502	0.83	0.472	1.95916e-73	1
Cd209f	6.53162e-75	2.49714	0.361	0.026	1.70194e-70	1
Wfdc17	1.09976e-74	2.14609	0.924	0.767	2.86565e-70	1
Ninj1	5.58481e-70	1.28826	0.899	0.595	1.45523e-65	1
Cd209g	2.00527e-68	1.56569	0.317	0.016	5.22514e-64	1
C48	1.59362e-65	1.46168	0.601	0.214	4.1525e-61	1
Maf	4.98825e-65	1.28933	0.79	0.419	1.29979e-60	1
Rcn3	1.10398e-61	1.20317	0.641	0.272	2.87663e-57	1
Crip1	4.23947e-61	0.960596	0.996	0.98	1.10468e-56	1
Serpin86a	7.93464e-60	1.17647	0.681	0.322	2.06753e-55	1
Stard8	7.43084e-59	1.09764	0.51	0.145	1.93626e-54	1
Selen8p1	3.06935e-57	1.02097	0.466	0.118	7.99781e-53	1
Nrp1	3.30473e-56	1.07708	0.742	0.393	8.61114e-52	1
Cts8	1.3107e-54	0.883206	0.989	0.898	3.41528e-50	1
Fgfr1	2.55404e-54	0.948504	0.397	0.082	6.65507e-50	1
Ccl8	1.2554e-53	2.68464	0.615	0.284	3.27119e-49	1
Lgals1	1.43432e-53	0.700353	0.998	0.963	3.73741e-49	1
Igf8p4	1.46927e-53	1.17944	0.8	0.51	3.82847e-49	1
Ifi27l2a	2.64379e-53	1.2713	0.966	0.892	6.88892e-49	1
Cltc	1.6252e-52	1.02871	0.8	0.502	4.23478e-48	1
Clec10a	4.56703e-52	1.34047	0.456	0.126	1.19003e-47	1
Tslp	1.32295e-51	0.907579	0.345	0.056	3.44722e-47	1
Igf1	1.55421e-48	1.01108	0.637	0.279	4.04982e-44	1
Timd4	1.97599e-48	0.968761	0.395	0.091	5.14883e-44	1
Calm2	2.35249e-48	0.690515	0.956	0.905	6.12989e-44	1
Txnip	4.3207e-48	1.08021	0.719	0.398	1.12584e-43	1
Gas7	2.68477e-47	0.934031	0.821	0.488	6.9957e-43	1
Pmp22	3.00278e-46	0.775836	0.782	0.403	7.82435e-42	1
8lvr8	3.54856e-45	0.949687	0.773	0.488	9.24647e-41	1
Mtss1	6.05654e-45	0.942241	0.521	0.196	1.57815e-40	1
Da82	7.51182e-45	0.941497	0.889	0.643	1.95736e-40	1
Aldh2	1.8115e-44	0.91357	0.714	0.428	4.72022e-40	1
Cd81	2.95574e-43	0.702142	0.979	0.782	7.70177e-39	1
C1qc	2.09258e-42	0.75074	0.964	0.734	5.45263e-38	1
Ahnak	7.43865e-42	0.882606	0.788	0.523	1.93829e-37	1
Tns1	4.18579e-41	1.08528	0.508	0.217	1.09069e-36	1
8in1	8.17523e-41	0.965579	0.647	0.357	2.13022e-36	1
Itm28	9.89498e-41	0.618273	0.998	0.99	2.57833e-36	1
Snx2	1.09552e-40	0.914409	0.748	0.511	2.8546e-36	1
Cd36	3.15591e-40	1.05122	0.597	0.277	8.22335e-36	1
8ri3	3.39494e-40	0.698918	0.836	0.613	8.84619e-36	1
Vsig4	3.82483e-40	1.37624	0.324	0.072	9.96636e-36	1
Ccl9	1.01859e-39	0.91139	0.893	0.651	2.65413e-35	1
Fk8p1a	3.38733e-39	0.737116	0.834	0.648	8.82638e-35	1
Mt1	4.07824e-37	0.545731	0.981	0.915	1.06267e-32	1
Glul	1.24614e-36	0.683155	0.819	0.579	3.24706e-32	1
Retnla	2.15545e-36	3.39745	0.33	0.091	5.61645e-32	1
C1qa	2.53052e-36	0.693883	0.964	0.773	6.59379e-32	1
Clta	8.1566e-36	0.705157	0.908	0.814	2.12536e-31	1
Klf9	8.22277e-36	0.741843	0.45	0.162	2.14261e-31	1
Sulf2	9.61127e-36	0.708101	0.393	0.125	2.50441e-31	1
Aplp2	1.20039e-35	0.8441	0.723	0.488	3.12787e-31	1
Colec12	1.24255e-35	0.749368	0.261	0.047	3.23771e-31	1
Tsc22d3	1.67749e-34	0.809218	0.857	0.637	4.37103e-30	1
Hs8p1	2.4726e-34	0.736649	0.794	0.61	6.44286e-30	1
Prxl28	7.15849e-34	0.876358	0.54	0.269	1.86529e-29	1
Ecm1	1.09389e-32	0.737915	0.727	0.47	2.85034e-28	1
Selenom	1.90787e-32	0.79517	0.643	0.387	4.97135e-28	1
Cp	2.45653e-32	0.776422	0.357	0.114	6.40098e-28	1
Mgl2	3.28497e-32	0.88467	0.635	0.33	8.55966e-28	1
Pepd	4.25336e-32	0.897723	0.559	0.311	1.1083e-27	1
Inpp4a	9.32916e-32	0.774195	0.653	0.382	2.4309e-27	1
Ap2a2	2.41931e-31	0.792297	0.496	0.235	6.30399e-27	1
Frmd48	2.53241e-31	0.872669	0.532	0.257	6.59869e-27	1
Laptm4a	3.36415e-31	0.53384	0.916	0.811	8.76597e-27	1
Grn	5.82477e-31	0.683106	0.901	0.735	1.51776e-26	1
Nfia	1.29353e-30	0.974793	0.385	0.142	3.37056e-26	1
Gm16332	1.63015e-30	0.50419	0.29	0.073	4.24768e-26	1
Uqcr11	1.8021e-30	0.551644	0.899	0.787	4.69573e-26	1
Gm13392	2.06892e-30	0.670716	0.693	0.452	5.39098e-26	1
Malat1	3.11217e-30	0.482485	0.998	0.999	8.10938e-26	1
Npl	6.15016e-30	0.729758	0.338	0.109	1.60255e-25	1
Ifitm2	9.18461e-30	0.518961	0.987	0.909	2.39323e-25	1
Rnase4	1.36658e-29	0.756069	0.721	0.451	3.56089e-25	1
C1q8	1.70492e-29	0.585796	0.973	0.81	4.44252e-25	1
Mpp1	1.99157e-29	0.702739	0.525	0.265	5.18944e-25	1
Gstm1	2.2291e-29	0.810205	0.622	0.379	5.80836e-25	1
Itsn1	4.10101e-29	0.658173	0.368	0.132	1.0686e-24	1
Sem1	5.64937e-29	0.482401	0.964	0.902	1.47206e-24	1
Smagp	1.00471e-28	0.709641	0.527	0.267	2.61797e-24	1
Sta81	5.04074e-28	0.813258	0.656	0.407	1.31346e-23	1
Cy85a	7.98669e-28	0.639288	0.752	0.546	2.08109e-23	1
Ifitm3	1.34956e-27	0.393577	0.983	0.885	3.51654e-23	1
Lamp1	1.88684e-27	0.537238	0.948	0.856	4.91654e-23	1
Sh38grl	2.73725e-27	0.693883	0.784	0.634	7.13245e-23	1
Eps15	2.74588e-27	0.695683	0.481	0.236	7.15494e-23	1
Hacd4	2.99454e-27	0.704269	0.515	0.265	7.80286e-23	1
Lifr	8.27287e-27	0.760133	0.601	0.331	2.15566e-22	1
Pros1	1.11571e-26	0.645193	0.412	0.174	2.90719e-22	1
Ndufa4	1.96256e-26	0.542019	0.872	0.769	5.11385e-22	1
Zfyve21	2.96086e-26	0.530984	0.273	0.08	7.71511e-22	1
Gm24270	5.23909e-26	1.12263	0.382	0.162	1.36515e-21	1
Snx5	5.95853e-26	0.608925	0.792	0.617	1.55261e-21	1
Egr1	7.22133e-26	1.1024	0.712	0.496	1.88166e-21	1
Hmox1	8.30636e-26	0.598907	0.653	0.398	2.16439e-21	1
Lrp6	9.80307e-26	0.568996	0.319	0.107	2.55439e-21	1
Nenf	1.03422e-25	0.699957	0.662	0.471	2.69487e-21	1
Tcn2	1.34065e-25	0.66275	0.586	0.351	3.49332e-21	1
Tcf4	1.63175e-25	0.686582	0.574	0.329	4.25186e-21	1
Gng5	1.6829e-25	0.49627	0.914	0.84	4.38514e-21	1
Gm23935	1.77075e-25	1.49061	0.508	0.291	4.61405e-21	1
Rin2	4.85631e-25	0.662577	0.422	0.187	1.26541e-20	1
mt-Nd1	6.54658e-25	0.457039	1	1	1.70584e-20	1
Nupr1	7.82003e-25	0.745985	0.794	0.674	2.03767e-20	1
Snx3	2.30776e-24	0.579176	0.838	0.728	6.01333e-20	1
Ra811fip5	3.29425e-24	0.552551	0.303	0.105	8.58382e-20	1
Tmem37	3.7468e-24	0.738252	0.527	0.29	9.76303e-20	1
Ap2m1	7.96301e-24	0.653996	0.706	0.534	2.07492e-19	1
Tmem256	1.97849e-23	0.553149	0.834	0.702	5.15534e-19	1
Serinc3	2.22035e-23	0.448372	0.983	0.925	5.78557e-19	1
Ehd4	2.57241e-23	0.583677	0.756	0.565	6.70292e-19	1
H28c4	5.47684e-23	0.672018	0.521	0.295	1.4271e-18	1
Gng5-ps	6.83951e-23	0.461943	0.926	0.852	1.78217e-18	1
Dhrs3	8.61449e-23	0.599717	0.698	0.474	2.24468e-18	1
Dstn	1.07214e-22	0.806417	0.424	0.216	2.79368e-18	1
Emp1	1.12419e-22	0.647271	0.418	0.196	2.92929e-18	1
Idh2	1.41924e-22	0.581388	0.485	0.258	3.69811e-18	1
Prune2	3.2919e-22	0.57932	0.494	0.247	8.5777e-18	1
Csf1r	3.75829e-22	0.60483	0.859	0.705	9.79297e-18	1
Mgst1	4.24684e-22	0.602813	0.439	0.216	1.1066e-17	1
Nfi8	7.80487e-22	0.708714	0.26	0.088	2.03372e-17	1
Cd63	7.87498e-22	0.420033	0.926	0.758	2.05198e-17	1
Dse	1.013e-21	0.613493	0.418	0.201	2.63959e-17	1
Cd302	2.13632e-21	0.586386	0.668	0.468	5.56662e-17	1
Ctsd	3.6901e-21	0.500605	0.878	0.739	9.6153e-17	1
Ga8arap	4.04779e-21	0.420208	0.924	0.882	1.05473e-16	1
Cd38	1.03418e-20	0.574328	0.37	0.164	2.69477e-16	1
Tmem250-ps	1.08528e-20	0.591663	0.553	0.331	2.82791e-16	1
Cd63-ps	1.48065e-20	0.434589	0.849	0.613	3.85812e-16	1
Tgf8r2	1.61393e-20	0.675593	0.466	0.245	4.20541e-16	1
Trf	2.34871e-20	0.65191	0.781	0.621	6.12003e-16	1
Lrrc8a	3.21355e-20	0.70766	0.355	0.159	8.37356e-16	1
Gda	4.77665e-20	0.612087	0.45	0.236	1.24465e-15	1
App	7.61369e-20	0.498008	0.79	0.635	1.9839e-15	1
Camk1	7.87279e-20	0.529788	0.649	0.441	2.05141e-15	1
Mt2	1.13325e-19	0.552245	0.811	0.708	2.95292e-15	1
Cfp	1.33119e-19	0.607795	0.754	0.572	3.46869e-15	1
Hexa	1.361e-19	0.607337	0.824	0.716	3.54635e-15	1
Apoe	1.61721e-19	0.401912	1	0.985	4.21398e-15	1
Idh1	3.25765e-19	0.520763	0.336	0.149	8.48846e-15	1
Sgpp1	4.2713e-19	0.521213	0.338	0.149	1.11297e-14	1
Ftl1-ps1	6.48158e-19	0.390129	0.968	0.961	1.6889e-14	1
Maf8	7.30028e-19	0.512082	0.76	0.55	1.90224e-14	1
Spt8n1	1.1373e-18	0.543025	0.374	0.181	2.96345e-14	1
S8f2	1.3349e-18	0.487998	0.342	0.152	3.47835e-14	1
Ndufa13	2.20573e-18	0.44211	0.884	0.835	5.74748e-14	1
Ly96	2.5111e-18	0.56931	0.538	0.35	6.54316e-14	1
Tceal9	2.89988e-18	0.526258	0.594	0.411	7.55621e-14	1
Tmcc1	3.194e-18	0.5281	0.334	0.149	8.32261e-14	1
Ptpn18	3.47693e-18	0.501631	0.851	0.768	9.05984e-14	1
Cenp8	3.75449e-18	0.478213	0.336	0.15	9.78307e-14	1
Dpm3	3.81627e-18	0.524666	0.639	0.45	9.94404e-14	1
Tspan3	3.94359e-18	0.473047	0.452	0.243	1.02758e-13	1
Emp3	4.07925e-18	0.492232	0.914	0.856	1.06293e-13	1
Hpgd	4.20041e-18	0.6449	0.435	0.23	1.0945e-13	1
Mir692-2	4.67618e-18	0.387586	0.943	0.889	1.21847e-13	1
Uqcrq	4.92691e-18	0.478335	0.851	0.741	1.28381e-13	1
Klhl9	5.84906e-18	0.470829	0.275	0.106	1.52409e-13	1
Evi5	7.36919e-18	0.436037	0.311	0.134	1.92019e-13	1
Aldh7a1	8.40292e-18	0.406431	0.25	0.09	2.18955e-13	1
Ndufa7	9.71492e-18	0.470216	0.819	0.739	2.53142e-13	1
Comt	1.07803e-17	0.530671	0.552	0.357	2.80903e-13	1
Adam15	1.2376e-17	0.633306	0.464	0.285	3.2248e-13	1
Z8t820	1.37621e-17	0.667358	0.479	0.295	3.58599e-13	1
mt-Rnr2	1.68768e-17	0.513703	0.998	0.992	4.39759e-13	1
mt-Nd2	1.88599e-17	0.44038	0.992	0.99	4.91432e-13	1
Ddx60	1.91066e-17	0.481731	0.265	0.103	4.97862e-13	1
Fk8p2	2.05961e-17	0.550597	0.706	0.547	5.36673e-13	1
Add3	5.46791e-17	0.444425	0.265	0.105	1.42477e-12	1
Ra831	1.83849e-16	0.488373	0.368	0.19	4.79056e-12	1
Acta2	2.19911e-16	1.48429	0.947	0.953	5.73023e-12	1
Ddx3x	2.9542e-16	0.439002	0.582	0.388	7.69775e-12	1
Marcks	3.04347e-16	0.50901	0.792	0.598	7.93038e-12	1
Selenok	3.06221e-16	0.383964	0.87	0.807	7.9792e-12	1
S100a13	5.38615e-16	0.448791	0.781	0.666	1.40347e-11	1
Ra81a	6.81838e-16	0.465847	0.653	0.483	1.77667e-11	1
Nr3c1	6.83716e-16	0.407411	0.473	0.265	1.78156e-11	1
Lyz2	7.42068e-16	0.437966	0.985	0.939	1.93361e-11	1
Fstl1	9.75934e-16	0.785127	0.317	0.163	2.54299e-11	1
Tsen34	1.05942e-15	0.411767	0.389	0.207	2.76053e-11	1
mt-Cyt8	1.09139e-15	0.383344	1	1	2.84384e-11	1
Klf4	1.14067e-15	0.593661	0.51	0.32	2.97223e-11	1
Itga8	1.22873e-15	0.824163	0.338	0.184	3.20171e-11	1
Ral8p1	1.25e-15	0.520592	0.563	0.388	3.25714e-11	1
Selenow	1.42011e-15	0.353955	0.941	0.889	3.70038e-11	1
Stom	1.56677e-15	0.474645	0.326	0.162	4.08253e-11	1
mt-Nd4	1.60193e-15	0.39321	1	1	4.17415e-11	1
Myl6	1.74019e-15	0.69283	0.966	0.972	4.53442e-11	1
Jund	2.18766e-15	0.572113	0.901	0.833	5.70038e-11	1
8C005537	2.22765e-15	0.526602	0.624	0.454	5.8046e-11	1
Fez2	2.2999e-15	0.462458	0.41	0.229	5.99285e-11	1
Canx	3.02268e-15	0.421314	0.744	0.613	7.8762e-11	1
Lpp	3.09616e-15	0.704357	0.305	0.151	8.06766e-11	1
Gm15590	3.12452e-15	0.374269	0.968	0.939	8.14157e-11	1
Gns	3.71966e-15	0.4765	0.441	0.261	9.69231e-11	1
Ndufa2	4.06991e-15	0.395274	0.895	0.838	1.0605e-10	1
Chchd2	4.09698e-15	0.35354	0.903	0.902	1.06755e-10	1
D8i	4.43906e-15	0.409212	0.863	0.738	1.15669e-10	1
Slc29a1	4.6052e-15	0.487031	0.414	0.236	1.19998e-10	1
Fcho2	5.11362e-15	0.44552	0.305	0.144	1.33246e-10	1
Eps8	5.84217e-15	0.482912	0.323	0.159	1.52229e-10	1
Mfsd11	5.84624e-15	0.419738	0.269	0.118	1.52336e-10	1
Rsrp1	5.85587e-15	0.540891	0.723	0.576	1.52586e-10	1
Hgsnat	7.2385e-15	0.631126	0.284	0.135	1.88613e-10	1
Rnasel	7.46175e-15	0.458417	0.288	0.13	1.94431e-10	1
Tpp1	7.778e-15	0.516716	0.479	0.307	2.02671e-10	1
Gm5526	8.2018e-15	0.57699	0.975	0.981	2.13714e-10	1
Ctnnd1	9.03971e-15	0.409301	0.269	0.119	2.35548e-10	1
Il11ra1	9.72027e-15	0.519117	0.336	0.173	2.53281e-10	1
Wdfy3	1.1139e-14	0.429541	0.302	0.141	2.90249e-10	1
2610507811Rik	1.11787e-14	0.437987	0.321	0.16	2.91282e-10	1
Mfap4	1.24169e-14	0.741533	0.397	0.233	3.23547e-10	1
Zfhx3	1.25189e-14	0.446017	0.475	0.285	3.26205e-10	1
Tmem141	1.66063e-14	0.504065	0.347	0.186	4.3271e-10	1
Ncoa4-ps	1.92025e-14	0.462904	0.353	0.189	5.00358e-10	1
Mrfap1	2.0092e-14	0.450685	0.767	0.645	5.23536e-10	1
Qk	2.53287e-14	0.481251	0.599	0.442	6.59991e-10	1
Myl9	2.57217e-14	1.25085	0.798	0.748	6.7023e-10	1
Cox6c	2.61167e-14	0.341801	0.922	0.898	6.80523e-10	1
S100a1	2.61563e-14	0.482096	0.584	0.418	6.81555e-10	1
Micos10	2.95233e-14	0.40482	0.792	0.715	7.69288e-10	1
Sod3	3.02729e-14	0.690622	0.414	0.26	7.88822e-10	1
Arhgef3	3.59615e-14	0.372622	0.258	0.108	9.37048e-10	1
Dok2	4.03289e-14	0.447605	0.353	0.186	1.05085e-09	1
Ccdc858	4.46948e-14	0.415017	0.309	0.154	1.16461e-09	1
Nav1	4.79778e-14	0.446117	0.271	0.127	1.25016e-09	1
Tmed3	5.30603e-14	0.424994	0.544	0.375	1.38259e-09	1
Oxct1	5.48727e-14	0.487265	0.406	0.247	1.42982e-09	1
Klf2	6.67748e-14	0.282737	0.802	0.627	1.73995e-09	1
AC149090.1	6.70378e-14	0.487737	0.393	0.219	1.7468e-09	1
Rac3	7.29455e-14	0.391782	0.282	0.129	1.90074e-09	1
Atp6v08	7.96524e-14	0.356067	0.887	0.79	2.0755e-09	1
Tppp3	8.81492e-14	0.558368	0.41	0.24	2.2969e-09	1
Slco281	9.65934e-14	0.408933	0.3	0.143	2.51693e-09	1
Lt8p4	9.78188e-14	0.515191	0.355	0.203	2.54887e-09	1
Tent5a	1.00631e-13	0.465123	0.468	0.29	2.62213e-09	1
Ctsl	1.68935e-13	0.373823	0.677	0.503	4.40194e-09	1
Lamtor2	1.75164e-13	0.426768	0.729	0.613	4.56425e-09	1
Ang	1.75641e-13	0.487408	0.332	0.176	4.57669e-09	1
Fcgr3	1.9038e-13	0.387507	0.844	0.688	4.96073e-09	1
Serpinh1	1.95247e-13	0.684371	0.365	0.217	5.08755e-09	1
Tceal8	1.97353e-13	0.426038	0.363	0.201	5.14243e-09	1
Slmap	1.98989e-13	0.534689	0.303	0.156	5.18506e-09	1
Slc9a9	2.06618e-13	0.45582	0.324	0.169	5.38384e-09	1
Kif18	2.26946e-13	0.349096	0.309	0.149	5.91354e-09	1
Uqcr10	2.71846e-13	0.374176	0.84	0.764	7.08348e-09	1
Twf1	5.19472e-13	0.415756	0.33	0.174	1.35359e-08	1
Vat1	5.95353e-13	0.437217	0.349	0.196	1.55131e-08	1
Lamp2	7.12676e-13	0.389095	0.836	0.728	1.85702e-08	1
Pura	9.40431e-13	0.484485	0.458	0.295	2.45048e-08	1
Ap2s1	9.71318e-13	0.489287	0.708	0.605	2.53096e-08	1
Cd164	1.16381e-12	0.394016	0.477	0.308	3.03254e-08	1
Alox5	1.34702e-12	0.427565	0.254	0.118	3.50992e-08	1
Rock2	1.74672e-12	0.446235	0.347	0.195	4.55142e-08	1
Ap181	2.09281e-12	0.41364	0.282	0.142	5.45323e-08	1
Tmem50a	2.38201e-12	0.386701	0.805	0.723	6.2068e-08	1
Tm9sf2	2.50224e-12	0.375384	0.42	0.253	6.52009e-08	1
Taok1	2.56549e-12	0.400421	0.321	0.172	6.6849e-08	1
Ndufc1	2.76792e-12	0.453952	0.651	0.514	7.21237e-08	1
2810025M15Rik	2.82153e-12	0.324615	0.263	0.123	7.35205e-08	1
Ce8pd	3.47468e-12	0.485799	0.422	0.265	9.05398e-08	1
M8nl1	4.69397e-12	0.425021	0.752	0.652	1.22311e-07	1
Vamp8	4.89039e-12	0.356002	0.855	0.797	1.27429e-07	1
Rnf130	5.51879e-12	0.420317	0.605	0.451	1.43803e-07	1
Cd151	6.00148e-12	0.429843	0.372	0.223	1.5638e-07	1
Cnpy2	6.05411e-12	0.412316	0.45	0.302	1.57752e-07	1
Snx6	7.1653e-12	0.43951	0.523	0.387	1.86706e-07	1
Wls	8.66649e-12	0.369744	0.328	0.181	2.25823e-07	1
Notch2	8.73178e-12	0.602735	0.582	0.428	2.27524e-07	1
Csrp2	9.4312e-12	1.00324	0.613	0.536	2.45749e-07	1
Prkac8	1.11389e-11	0.331212	0.347	0.19	2.90247e-07	1
Ophn1	1.13361e-11	0.423945	0.25	0.122	2.95386e-07	1
Adam9	1.25861e-11	0.430809	0.376	0.226	3.27956e-07	1
Ra8ac1	1.27107e-11	0.34653	0.754	0.67	3.31201e-07	1
Pam	1.30739e-11	1.64808	0.42	0.291	3.40666e-07	1
Agtrap	1.32518e-11	0.402975	0.25	0.121	3.45303e-07	1
R8p1	1.35167e-11	0.722146	0.468	0.35	3.52205e-07	1
Cfl2	1.38585e-11	0.358211	0.275	0.141	3.61112e-07	1
Lhfp	1.39451e-11	0.579955	0.261	0.139	3.63367e-07	1
Ndufv3	1.43883e-11	0.412938	0.674	0.564	3.74915e-07	1
Gpr34	1.501e-11	0.432165	0.368	0.217	3.91116e-07	1
Sult1a1	1.6196e-11	0.403718	0.307	0.165	4.22019e-07	1
Lt8p1	1.73536e-11	0.798469	0.303	0.178	4.52184e-07	1
Plxn82	1.85721e-11	0.427419	0.305	0.168	4.83932e-07	1
Copz2	2.06252e-11	0.385312	0.309	0.17	5.3743e-07	1
Cox6a1	2.12483e-11	0.312196	0.887	0.868	5.53668e-07	1
Ndufa5	2.22281e-11	0.376519	0.605	0.479	5.79198e-07	1
Mgat1	3.18209e-11	0.355027	0.3	0.157	8.29157e-07	1
Rhoa	3.18332e-11	0.3133	0.912	0.892	8.29479e-07	1
Nedd4	3.23567e-11	0.497609	0.258	0.136	8.43118e-07	1
Nagk	4.00091e-11	0.366199	0.305	0.17	1.04252e-06	1
Hint1	4.08592e-11	0.324426	0.853	0.806	1.06467e-06	1
Sfxn3	4.54474e-11	0.375211	0.344	0.199	1.18422e-06	1
mt-Rnr1	4.64195e-11	0.490969	0.758	0.636	1.20955e-06	1
Mrpl28	5.12694e-11	0.355225	0.414	0.261	1.33593e-06	1
Pls3	5.22034e-11	0.728064	0.365	0.249	1.36027e-06	1
Selenof	5.68125e-11	0.364368	0.792	0.723	1.48036e-06	1
Ndufs7	5.84489e-11	0.401023	0.651	0.511	1.523e-06	1
Map1lc38	7.10893e-11	0.365806	0.754	0.686	1.85237e-06	1
Ly6e	7.69792e-11	0.462381	0.908	0.879	2.00585e-06	1
F8lim1	7.91286e-11	0.709091	0.347	0.222	2.06185e-06	1
Mylk	1.03605e-10	0.732293	0.347	0.225	2.69963e-06	1
Sparc	1.06525e-10	1.10717	0.55	0.473	2.77573e-06	1
Ndufa11	1.0866e-10	0.461699	0.656	0.547	2.83136e-06	1
Sema4a	1.09455e-10	0.398809	0.338	0.2	2.85207e-06	1
Sdhc	1.1324e-10	0.386393	0.382	0.243	2.9507e-06	1
Mef2c	1.15993e-10	0.379479	0.534	0.375	3.02243e-06	1
Rgs18	1.16315e-10	0.320435	0.275	0.144	3.03081e-06	1
Ae8p1	1.17334e-10	0.85509	0.328	0.209	3.05738e-06	1
Cavin1	1.36367e-10	0.508363	0.296	0.17	3.55331e-06	1
Zfp36l1	1.46995e-10	0.382658	0.66	0.527	3.83025e-06	1
Romo1	1.81236e-10	0.435649	0.66	0.564	4.72247e-06	1
A8ca1	1.97126e-10	0.354187	0.389	0.237	5.13652e-06	1
Smim10l1	2.02849e-10	0.358824	0.361	0.216	5.28565e-06	1
Ptp4a2	2.11654e-10	0.354163	0.727	0.622	5.51506e-06	1
Smim20	2.33524e-10	0.377661	0.273	0.15	6.08493e-06	1
Acot13	2.63254e-10	0.309555	0.332	0.193	6.8596e-06	1
Crip2	2.73503e-10	0.565884	0.387	0.257	7.12667e-06	1
Elo8	2.92937e-10	0.266122	0.901	0.864	7.63307e-06	1
Oat	2.94133e-10	0.381557	0.531	0.388	7.66423e-06	1
Myo5a	3.05487e-10	0.452544	0.361	0.227	7.96008e-06	1
Ptpra	4.18483e-10	0.348772	0.378	0.232	1.09044e-05	1
Wasf2	4.27416e-10	0.389052	0.584	0.445	1.11372e-05	1
Pdlim1	4.29684e-10	0.29909	0.281	0.147	1.11963e-05	1
Anapc11	4.32039e-10	0.378151	0.567	0.426	1.12576e-05	1
Lmo2	4.33191e-10	0.440984	0.431	0.298	1.12877e-05	1
Tm4sf1	4.64634e-10	0.952421	0.498	0.394	1.2107e-05	1
8sg	4.76722e-10	0.315435	0.819	0.741	1.24219e-05	1
Reep3	6.66294e-10	0.389076	0.458	0.317	1.73616e-05	1
Hmgn1	7.84937e-10	0.397354	0.582	0.454	2.04531e-05	1
Gstp1	8.37225e-10	0.299127	0.399	0.259	2.18156e-05	1
Itg81	8.48401e-10	0.492302	0.658	0.595	2.21068e-05	1
Rho8	8.58706e-10	0.313608	0.676	0.536	2.23753e-05	1
Cnn1	9.40966e-10	0.826173	0.448	0.35	2.45187e-05	1
Ndufaf8	1.35485e-09	0.370561	0.473	0.339	3.53034e-05	1
Dctn6	1.41485e-09	0.277234	0.279	0.151	3.68669e-05	1
Lrp1	1.43289e-09	0.447888	0.424	0.284	3.73367e-05	1
Scoc	1.52414e-09	0.314765	0.271	0.148	3.97144e-05	1
Pc8d2	1.53845e-09	0.411724	0.416	0.294	4.00873e-05	1
Map1lc3a	1.55816e-09	0.450914	0.471	0.348	4.06009e-05	1
F8ln5	1.74588e-09	0.581142	0.269	0.155	4.54925e-05	1
Cd68	1.95946e-09	0.414489	0.803	0.71	5.10577e-05	1
Spred1	2.04346e-09	0.336614	0.328	0.197	5.32464e-05	1
Slc25a4	2.06474e-09	0.501514	0.594	0.509	5.3801e-05	1
Gm9780	2.08299e-09	0.750003	0.365	0.258	5.42765e-05	1
Txndc17	2.17385e-09	0.358009	0.664	0.549	5.66441e-05	1
Gm2830	2.19297e-09	0.596575	0.254	0.147	5.71423e-05	1
Lrpap1	2.3167e-09	0.323737	0.511	0.375	6.03663e-05	1
Col18a1	2.31818e-09	0.568174	0.307	0.191	6.04048e-05	1
Gng12	2.34303e-09	0.340869	0.349	0.218	6.10523e-05	1
Rras	2.3637e-09	0.356725	0.275	0.156	6.1591e-05	1
Trim47	2.56999e-09	0.289473	0.313	0.178	6.69662e-05	1
Fk8p5	2.62494e-09	0.30829	0.275	0.15	6.83981e-05	1
Tsc22d1	2.68882e-09	0.420035	0.338	0.217	7.00626e-05	1
A8ca9	2.81385e-09	0.338149	0.286	0.158	7.33204e-05	1
Prdx2	2.89662e-09	0.366516	0.662	0.551	7.54771e-05	1
Cd300ld	3.38236e-09	0.38199	0.357	0.222	8.81342e-05	1
Tpm1	4.0925e-09	0.987721	0.452	0.358	0.000106638	1
Scamp2	4.1903e-09	0.435801	0.506	0.39	0.000109187	1
Tmem59	4.68315e-09	0.351525	0.775	0.693	0.000122029	1
Fk8p15	4.72131e-09	0.356379	0.265	0.149	0.000123023	1
Ethe1	4.90784e-09	0.314741	0.355	0.219	0.000127884	1
Tpm2	5.76186e-09	0.977007	0.76	0.739	0.000150137	1
Fam174a	6.31074e-09	0.288226	0.567	0.409	0.000164439	1
Rex18d	6.79249e-09	0.353926	0.576	0.477	0.000176992	1
Tnfsf12	7.59888e-09	0.300633	0.29	0.167	0.000198004	1
Pea15a	8.01072e-09	0.306045	0.546	0.394	0.000208735	1
Mrps21	8.03739e-09	0.352745	0.716	0.606	0.00020943	1
Gltp	8.06683e-09	0.386	0.685	0.602	0.000210197	1
Anapc13	8.87481e-09	0.359103	0.637	0.525	0.000231251	1
Mxd4	9.07945e-09	0.362295	0.384	0.252	0.000236583	1
Atp2a2	9.44491e-09	0.387806	0.363	0.24	0.000246106	1
Slc48a1	9.97711e-09	0.368594	0.344	0.221	0.000259974	1
U8e2r2	1.06388e-08	0.33896	0.353	0.225	0.000277216	1
Adgre5	1.0935e-08	0.333249	0.324	0.194	0.000284933	1
Higd2a	1.15495e-08	0.35322	0.565	0.438	0.000300945	1
Myh11	1.21947e-08	1.11406	0.462	0.367	0.000317757	1
Mindy2	1.41005e-08	0.341745	0.273	0.157	0.000367417	1
Atp183	1.60115e-08	0.360024	0.531	0.406	0.000417211	1
Fcgr28	1.61214e-08	0.35516	0.716	0.614	0.000420075	1
Rexo2	1.67562e-08	0.349582	0.552	0.427	0.000436615	1
Gm12338	1.68206e-08	0.259971	0.92	0.903	0.000438294	1
Eid1	1.68334e-08	0.272168	0.429	0.292	0.000438628	1
Ra811a	1.79111e-08	0.383679	0.628	0.527	0.000466708	1
Pnkd	1.98973e-08	0.31662	0.363	0.235	0.000518464	1
Adr82	2.47161e-08	0.332285	0.355	0.221	0.000644027	1
Calu	2.47175e-08	0.283399	0.29	0.172	0.000644064	1
N8eal1	2.67101e-08	0.346185	0.261	0.152	0.000695985	1
Ndufs5-ps	2.6827e-08	0.357356	0.637	0.551	0.000699032	1
Uqcr8	2.72004e-08	0.273514	0.849	0.807	0.000708761	1
Pum2	2.7783e-08	0.380302	0.384	0.261	0.000723941	1
Cald1	2.79143e-08	1.48044	0.424	0.343	0.000727362	1
Tpr	2.92295e-08	0.353312	0.523	0.4	0.000761634	1
Zfp706	3.26788e-08	0.342015	0.601	0.481	0.000851511	1
Mgst3	3.34747e-08	0.304981	0.347	0.227	0.000872249	1
Gm12350	3.48534e-08	0.308544	0.794	0.766	0.000908174	1
Tacc1	3.54719e-08	0.404839	0.435	0.311	0.000924292	1
Mfap5	3.71469e-08	0.599675	0.376	0.267	0.000967936	1
Ppp1c8	3.73565e-08	0.419415	0.492	0.398	0.0009734	1
Igf8p7	3.84156e-08	1.75501	0.58	0.545	0.001001	1
Cavin3	3.97209e-08	0.513689	0.275	0.175	0.00103501	1
Nptn	5.0828e-08	0.363716	0.55	0.459	0.00132443	1
Swi5	5.11358e-08	0.29083	0.674	0.59	0.00133245	1
Iqgap2	5.14792e-08	0.275445	0.252	0.141	0.00134139	1
Snx8	5.19435e-08	0.311646	0.254	0.148	0.00135349	1
Rpn1	5.19923e-08	0.390913	0.359	0.245	0.00135476	1
Dclre1c	5.34153e-08	0.371427	0.279	0.169	0.00139184	1
8230219D22Rik	5.4599e-08	0.304607	0.361	0.239	0.00142269	1
Clt8	5.57399e-08	0.289962	0.406	0.283	0.00145242	1
Grap	6.0168e-08	0.270793	0.263	0.149	0.0015678	1
Atxn7l38	6.08314e-08	0.387074	0.336	0.224	0.00158508	1
Tmem106a	6.3055e-08	0.39456	0.534	0.42	0.00164302	1
Sost	7.38144e-08	0.785329	0.313	0.213	0.00192338	1
Sumo3	7.6176e-08	0.393805	0.511	0.409	0.00198492	1
Ca839	8.08346e-08	0.280384	0.307	0.191	0.00210631	1
Mcfd2	8.28544e-08	0.297548	0.34	0.222	0.00215894	1
Gm3150	8.9865e-08	0.300963	0.754	0.712	0.00234161	1
H1f0	9.34899e-08	0.270907	0.288	0.174	0.00243607	1
8gn	9.96349e-08	0.961028	0.744	0.751	0.00259619	1
Vkorc1	1.0051e-07	0.298846	0.323	0.208	0.00261899	1
mt-Nd5	1.02748e-07	0.404526	0.777	0.7	0.00267731	1
Uqcc3	1.056e-07	0.317073	0.401	0.281	0.00275161	1
R8pms	1.3381e-07	0.423777	0.281	0.178	0.00348668	1
Csrp1	1.41618e-07	0.763476	0.466	0.379	0.00369014	1
Rnf7	1.45067e-07	0.34943	0.508	0.41	0.00378002	1
Fhl1	1.57694e-07	0.724946	0.435	0.349	0.00410904	1
Polr3gl	1.61345e-07	0.305327	0.254	0.148	0.00420416	1
Ptov1	1.66377e-07	0.290052	0.336	0.22	0.00433528	1
Rhoc	1.70701e-07	0.349403	0.49	0.379	0.00444795	1
Tmem165	1.73565e-07	0.270397	0.282	0.172	0.0045226	1
Cd200	1.75475e-07	0.547442	0.328	0.226	0.00457236	1
Insig1	1.8547e-07	0.397594	0.395	0.277	0.00483279	1
Atp6v1a	1.8594e-07	0.269668	0.506	0.381	0.00484504	1
Dynlt1a	1.93695e-07	0.34025	0.702	0.584	0.0050471	1
8lvra	1.98931e-07	0.329467	0.384	0.267	0.00518355	1
Nduf87	2.00402e-07	0.286804	0.754	0.68	0.00522188	1
Plac9a	2.19587e-07	0.506463	0.292	0.194	0.00572177	1
T8xas1	2.30101e-07	0.359454	0.344	0.232	0.00599574	1
Hsp81	2.36945e-07	0.811016	0.427	0.352	0.00617406	1
Mcee	2.41737e-07	0.279842	0.302	0.192	0.00629894	1
2610001J05Rik	2.45423e-07	0.371254	0.571	0.473	0.00639499	1
Xdh	2.48288e-07	0.277726	0.252	0.148	0.00646964	1
Dnajc3	2.65055e-07	0.312482	0.435	0.315	0.00690653	1
Hsp9081	2.91466e-07	0.255834	0.802	0.739	0.00759473	1
Efr3a	3.08001e-07	0.318416	0.302	0.195	0.00802559	1
Gpx4	3.17252e-07	0.345946	0.672	0.62	0.00826665	1
Sdf2l1	3.20887e-07	0.369549	0.569	0.466	0.00836134	1
Atp6v1g1	3.31617e-07	0.284968	0.838	0.791	0.00864095	1
Hcfc1r1	3.36909e-07	0.37521	0.552	0.454	0.00877885	1
Sptssa	3.49215e-07	0.302826	0.656	0.559	0.0090995	1
Ier2	3.62423e-07	0.31385	0.752	0.654	0.00944365	1
Oip5os1	3.63521e-07	0.369687	0.321	0.217	0.00947227	1
Ga8arapl1	3.63752e-07	0.272958	0.25	0.149	0.00947828	1
Rapgef6	3.81924e-07	0.314754	0.321	0.211	0.0099518	1
Scpep1	3.8721e-07	0.30212	0.469	0.354	0.0100895	1
Fxyd1	4.0232e-07	0.591584	0.365	0.28	0.0104833	1
Fnip1	4.80684e-07	0.314008	0.303	0.193	0.0125252	1
Dnlz	4.95608e-07	0.304399	0.269	0.165	0.0129141	1
Ctla28	4.99927e-07	0.27894	0.319	0.199	0.0130266	1
Ccn3	5.24012e-07	0.810669	0.319	0.233	0.0136542	1
R8pj	5.38716e-07	0.336525	0.408	0.295	0.0140373	1
Ptgis	5.50711e-07	0.498269	0.309	0.216	0.0143499	1
Tprgl	5.56248e-07	0.30397	0.517	0.406	0.0144942	1
Marchf2	6.76178e-07	0.306975	0.363	0.26	0.0176192	1
Jun	7.56548e-07	0.408399	0.844	0.795	0.0197134	1
Rock1	7.58904e-07	0.465523	0.418	0.315	0.0197748	1
Prdx4	8.45543e-07	0.335823	0.437	0.33	0.0220323	1
84galt6	8.53983e-07	0.362871	0.275	0.181	0.0222522	1
Pcnp	9.29489e-07	0.353454	0.401	0.296	0.0242197	1
Foxp1	9.68213e-07	0.297744	0.536	0.416	0.0252287	1
Ntan1	9.69821e-07	0.281482	0.376	0.264	0.0252706	1
Pigp	9.84304e-07	0.30131	0.305	0.206	0.025648	1
Herc1	1.04047e-06	0.320394	0.298	0.194	0.0271116	1
Flna	1.11331e-06	0.708626	0.624	0.6	0.0290096	1
Atp5j	1.12411e-06	0.259658	0.809	0.773	0.0292909	1
Gm10146	1.27156e-06	0.349302	0.42	0.322	0.0331329	1
Tpd52l2	1.35289e-06	0.259567	0.355	0.248	0.0352521	1
Lyl1	1.41471e-06	0.317014	0.321	0.215	0.0368632	1
Nduf89	1.45367e-06	0.308177	0.607	0.521	0.0378783	1
Mrpl27	1.4625e-06	0.291968	0.332	0.233	0.0381082	1
Postn	1.55492e-06	0.543426	0.29	0.197	0.0405164	1
Slc6a6	1.5674e-06	0.280895	0.582	0.471	0.0408418	1
Dmac1	1.6353e-06	0.271988	0.443	0.329	0.0426109	1
Sertad1	1.74408e-06	0.328607	0.387	0.28	0.0454455	1
Gtf2h5	1.90779e-06	0.275011	0.475	0.369	0.0497112	1
Atp281	1.92806e-06	0.27915	0.737	0.65	0.0502394	1
Maf1	1.99871e-06	0.25622	0.332	0.225	0.0520805	1
Strn3	2.02361e-06	0.272028	0.271	0.171	0.0527291	1
Ppp3ca	2.06495e-06	0.348588	0.448	0.342	0.0538064	1
Pkn2	2.20429e-06	0.253136	0.284	0.183	0.0574371	1
Pttg1ip	2.21555e-06	0.285589	0.37	0.266	0.0577307	1
Rnaset2a	2.25911e-06	0.266616	0.866	0.867	0.0588657	1
Serpine2	2.26233e-06	0.668504	0.309	0.222	0.0589495	1
Tagln	2.27232e-06	2.16578	0.668	0.648	0.0592098	1
Calr	2.33397e-06	0.250593	0.8	0.749	0.0608161	1
Smim15	2.54053e-06	0.272075	0.345	0.242	0.0661986	1
Hprt	2.55587e-06	0.310545	0.668	0.612	0.0665982	1
Cpe	2.59323e-06	0.791206	0.544	0.502	0.0675719	1
Ndufs6	2.69826e-06	0.305712	0.599	0.524	0.0703087	1
Necap2	2.74046e-06	0.371618	0.511	0.431	0.0714081	1
Mtln	2.95722e-06	0.296076	0.41	0.307	0.0770562	1
Rr8p1	3.02424e-06	0.319855	0.777	0.697	0.0788026	1
Mtch1	3.32983e-06	0.273265	0.277	0.186	0.0867654	1
Samd9l	3.4472e-06	0.556606	0.416	0.32	0.0898238	1
Nfic	3.47299e-06	0.272623	0.305	0.206	0.0904956	1
Rtl8a	3.75342e-06	0.252039	0.269	0.173	0.0978028	1
Dnaj89	3.79646e-06	0.272189	0.412	0.305	0.0989244	1
Ski	3.88917e-06	0.311109	0.275	0.181	0.10134	1
Coa3	3.9234e-06	0.296862	0.481	0.378	0.102232	1
Ash1l	3.97102e-06	0.309076	0.294	0.195	0.103473	1
Rassf2	4.08524e-06	0.321535	0.313	0.218	0.106449	1
Gm8865	4.94369e-06	0.28988	0.462	0.358	0.128818	1
G38p2	5.25855e-06	0.282461	0.261	0.167	0.137022	1
Man2a1	5.59338e-06	0.284402	0.324	0.224	0.145747	1
Acat1	5.72806e-06	0.286237	0.324	0.227	0.149256	1
Timm13	5.9223e-06	0.344127	0.622	0.534	0.154317	1
Dynlt1-ps1	5.98206e-06	0.304365	0.664	0.586	0.155874	1
Crya8	6.84532e-06	0.443801	0.256	0.175	0.178368	1
Ppp1r14a	7.13029e-06	0.596279	0.384	0.304	0.185794	1
Gm10080	7.41209e-06	0.353103	0.899	0.882	0.193137	1
Etf8	7.46608e-06	0.290855	0.529	0.448	0.194544	1
Dusp6	7.49712e-06	0.316086	0.38	0.272	0.195352	1
Mef2a	7.50791e-06	0.276896	0.483	0.375	0.195634	1
Chmp3	7.60032e-06	0.305789	0.384	0.283	0.198042	1
Gpx3	8.10767e-06	0.569613	0.382	0.294	0.211261	1
Galnt1	8.70447e-06	0.280358	0.302	0.206	0.226812	1
8nip3l	8.8858e-06	0.270305	0.51	0.398	0.231537	1
Dync1h1	9.62866e-06	0.252737	0.273	0.179	0.250894	1
Nduf810	1.02221e-05	0.286934	0.672	0.609	0.266357	1
H2az2	1.05737e-05	0.279574	0.485	0.375	0.275519	1
Slc43a2	1.06999e-05	0.291223	0.319	0.224	0.278806	1
Stard3nl	1.09831e-05	0.317501	0.448	0.365	0.286188	1
Cuta	1.1277e-05	0.280463	0.58	0.484	0.293846	1
Fndc3a	1.18595e-05	0.250472	0.307	0.213	0.309023	1
Col1a1	1.19398e-05	0.444472	0.279	0.196	0.311114	1
Smim11	1.23491e-05	0.276488	0.429	0.346	0.321781	1
Ddx17	1.24149e-05	0.300865	0.319	0.222	0.323496	1
Smtn	1.25316e-05	0.411318	0.265	0.186	0.326535	1
Gls	1.2766e-05	0.288011	0.345	0.249	0.332643	1
Pdlim5	1.37882e-05	0.284309	0.294	0.209	0.359279	1
Ankrd12	1.40767e-05	0.250248	0.303	0.206	0.366796	1
Pla2g15	1.41405e-05	0.267702	0.275	0.184	0.36846	1
Septin2	1.45408e-05	0.3132	0.66	0.592	0.378889	1
mt-Co1	1.77353e-05	0.324218	0.88	0.855	0.462128	1
Ifi27	1.78198e-05	0.301304	0.553	0.471	0.464329	1
Secis8p2l	1.81285e-05	0.250597	0.254	0.166	0.472376	1
Ccnl1	2.04992e-05	0.322955	0.697	0.639	0.534148	1
Mfge8	2.09275e-05	0.514735	0.427	0.361	0.545307	1
Ccdc50	2.19777e-05	0.308429	0.344	0.248	0.572672	1
Ctnna1	2.23555e-05	0.328274	0.365	0.282	0.582517	1
Fam3c	2.25404e-05	0.262804	0.323	0.228	0.587335	1
mt-Nd4l	2.27419e-05	0.355223	0.54	0.46	0.592587	1
Col1a2	2.59636e-05	0.659671	0.397	0.334	0.676533	1
Fos8	2.65006e-05	0.299258	0.448	0.345	0.690526	1
Nduf811	2.68977e-05	0.264761	0.655	0.601	0.700872	1
Atraid	2.80189e-05	0.287926	0.49	0.397	0.730089	1
Ift20	2.868e-05	0.273954	0.344	0.247	0.747315	1
Gmfg	2.95052e-05	0.267708	0.721	0.684	0.768818	1
Man8al	3.02334e-05	0.298797	0.282	0.198	0.787793	1
Serping1	3.29185e-05	0.45861	0.34	0.258	0.857758	1
Commd1	3.41143e-05	0.280642	0.429	0.335	0.888915	1
Lrrc58	4.15849e-05	0.287018	0.372	0.291	1	1
Nudt4	4.45007e-05	0.305407	0.286	0.206	1	1
Hnrnph1	4.72343e-05	0.31442	0.378	0.298	1	1
Zdhhc20	4.86417e-05	0.261035	0.315	0.226	1	1
Arl8a	4.92086e-05	0.323934	0.269	0.189	1	1
Wdr26	5.13099e-05	0.302871	0.405	0.31	1	1
Cox14	5.23412e-05	0.285665	0.569	0.493	1	1
Arpc1a	5.57565e-05	0.281305	0.366	0.282	1	1
Zmiz1	5.62069e-05	0.320606	0.321	0.239	1	1
Eif5	6.48706e-05	0.269888	0.677	0.594	1	1
Mapk14	7.71118e-05	0.279972	0.313	0.234	1	1
Nduf84c	7.80754e-05	0.256645	0.552	0.476	1	1
Glmp	8.84431e-05	0.292078	0.508	0.424	1	1
Gnaq	9.45743e-05	0.322959	0.349	0.261	1	1
Myadm	9.97936e-05	0.291318	0.353	0.276	1	1
Spcs1	0.000117312	0.255006	0.702	0.663	1	1
Gm8894	0.000118764	0.411061	0.677	0.66	1	1
Hyi	0.00012105	0.252177	0.273	0.194	1	1
Tln1	0.000129879	0.261656	0.584	0.51	1	1
Man1a	0.000143845	0.257589	0.45	0.349	1	1
Slc39a1	0.00014633	0.508185	0.443	0.359	1	1
Mustn1	0.000153155	0.59435	0.365	0.3	1	1
Magt1	0.000158125	0.301444	0.334	0.258	1	1
Lamtor1	0.000167528	0.268337	0.475	0.405	1	1
Tgoln1	0.000176426	0.270031	0.519	0.438	1	1
Atp5g3	0.000205371	0.257085	0.561	0.492	1	1
Dst	0.000207007	0.301836	0.26	0.19	1	1
Srp14	0.000243095	0.254427	0.698	0.662	1	1
Cenpx	0.000247569	0.309102	0.511	0.443	1	1
Mgp	0.000285558	1.18173	0.947	0.967	1	1
Tnfrsf1a	0.000320045	0.307994	0.347	0.269	1	1
Txn2	0.000325302	0.281992	0.489	0.423	1	1
Vti18	0.000433168	0.251467	0.303	0.233	1	1
Skp1a	0.000439916	0.298822	0.45	0.379	1	1
Kif58	0.00046568	0.259922	0.529	0.467	1	1
Col3a1	0.000490198	0.677963	0.536	0.537	1	1
P2rx7	0.0005658	0.298144	0.258	0.188	1	1
8mp2k	0.000592346	0.343462	0.443	0.38	1	1
Ssr3	0.000609495	0.263786	0.466	0.4	1	1
Gsn	0.00062738	0.728302	0.796	0.769	1	1
Wnk1	0.000759639	0.290042	0.737	0.688	1	1
Dcxr	0.00107872	0.260938	0.282	0.219	1	1
Dynlt1f	0.00111856	0.263165	0.506	0.442	1	1
Alk8h5	0.00126178	0.307714	0.305	0.232	1	1
Gm4070	0.00130864	0.327869	0.351	0.281	1	1
Nisch	0.00158531	0.268707	0.468	0.391	1	1
Irf1	0.00172608	0.25425	0.338	0.266	1	1
P2rx4	0.00175408	0.256199	0.405	0.344	1	1
Clu	0.00200544	0.580782	0.365	0.322	1	1
Actn1	0.00241474	0.63038	0.303	0.265	1	1
Dcn	0.00333081	1.25638	0.584	0.577	1	1
Marf1	0.00333222	0.260655	0.288	0.23	1	1
H88-8s	0.00377985	1.57831	0.687	0.631	1	1
Cy85r3	0.00430193	0.381584	0.437	0.399	1	1
Casp4	0.00460594	0.295423	0.338	0.278	1	1
Tcap	0.00790017	0.408165	0.34	0.291	1	1
H8a-a1	0.00876607	1.64618	0.429	0.356	1	1

## Sheet: Cluster 2.markers
gene	p_val	avg_log2FC	pct.1	pct.2	p_val_adj	cluster
Tnf	1.2132e-128	3.08643	0.943	0.319	3.16123e-124	2
Cxcl2	1.00722e-122	3.26022	0.996	0.804	2.62451e-118	2
Nlrp3	4.15035e-119	2.07528	0.771	0.147	1.08146e-114	2
Cd83	1.32486e-113	2.53835	0.966	0.449	3.45218e-109	2
Ccl4	9.89352e-106	3.79366	0.962	0.633	2.57795e-101	2
Kdm68	2.3271e-103	2.38498	0.985	0.537	6.06372e-99	2
Csrnp1	4.86547e-99	1.76012	0.893	0.285	1.2678e-94	2
Tnfaip3	3.27587e-94	1.99519	0.912	0.358	8.53594e-90	2
Mir155hg	4.01163e-92	1.44886	0.485	0.046	1.04531e-87	2
Skil	3.32688e-91	2.02598	0.939	0.504	8.66884e-87	2
Ccl3	1.21518e-90	3.34492	0.897	0.445	3.1664e-86	2
Ccrl2	9.23759e-89	2.18419	0.863	0.326	2.40704e-84	2
Ra820	5.01871e-82	1.61068	0.74	0.212	1.30772e-77	2
Hilpda	3.47145e-80	1.74284	0.714	0.185	9.04555e-76	2
Tnfsf9	5.21913e-80	2.12112	0.779	0.253	1.35995e-75	2
Plek	1.10028e-79	1.70323	0.905	0.466	2.86699e-75	2
Cd14	8.66934e-79	2.49471	0.954	0.665	2.25897e-74	2
Ccl2	7.6342e-78	2.86295	0.905	0.503	1.98924e-73	2
Nfk8i8	2.30904e-75	1.42668	0.779	0.27	6.01667e-71	2
Cflar	2.81391e-74	1.57294	0.863	0.409	7.33219e-70	2
Il1a	6.2677e-73	1.99758	0.393	0.038	1.63318e-68	2
Sdc4	9.67858e-73	2.10525	0.958	0.571	2.52195e-68	2
Ifrd1	1.19086e-72	1.8753	0.905	0.504	3.10302e-68	2
Ifih1	2.87422e-70	2.14051	0.714	0.241	7.48937e-66	2
Nfk8ia	3.45713e-70	1.37543	1	0.883	9.00825e-66	2
Maff	7.19944e-70	1.49042	0.683	0.195	1.87596e-65	2
Marcksl1	1.40507e-68	1.82695	0.931	0.609	3.66119e-64	2
Ehd1	1.11547e-66	1.94984	0.782	0.351	2.90658e-62	2
Tgif1	1.29752e-64	1.48943	0.782	0.306	3.38094e-60	2
Zfp36	1.15152e-63	1.83236	0.947	0.679	3.00052e-59	2
Cxcl10	7.69801e-63	2.14954	0.71	0.244	2.00587e-58	2
C5ar1	3.93293e-61	1.46456	0.943	0.662	1.0248e-56	2
Rcan1	1.89451e-60	1.92612	0.561	0.149	4.93653e-56	2
Ra8gef1	2.07336e-59	1.13005	0.538	0.126	5.40255e-55	2
Ifit1	1.16685e-56	2.27615	0.698	0.266	3.04047e-52	2
Ifn81	3.19446e-55	2.11163	0.405	0.067	8.32381e-51	2
Rel	1.65874e-54	1.37389	0.649	0.224	4.32218e-50	2
2024-06-08	3.93886e-54	1.4846	0.992	0.897	1.02635e-49	2
Tlr2	2.88331e-53	1.51998	0.729	0.335	7.51304e-49	2
Nfk8iz	6.97449e-53	1.24094	0.927	0.598	1.81734e-48	2
8cl2a18	1.21955e-52	1.59452	0.882	0.544	3.17777e-48	2
Gm14636	1.30004e-51	1.27692	0.435	0.089	3.38752e-47	2
Gas2l3	1.58009e-51	1.33581	0.447	0.097	4.11723e-47	2
Oasl1	2.36395e-51	2.09877	0.534	0.159	6.15973e-47	2
Cdkn1a1	4.17109e-51	1.14887	0.95	0.613	1.08686e-46	2
Isg151	1.80604e-49	1.845	0.794	0.417	4.70601e-45	2
Cxcl1	1.22023e-48	3.4113	0.63	0.272	3.17957e-44	2
Mt11	2.33026e-47	1.55031	0.981	0.928	6.07195e-43	2
Pde48	2.60591e-47	1.10924	0.607	0.209	6.79022e-43	2
Rgl1	5.21512e-47	1.56999	0.584	0.205	1.3589e-42	2
Pim1	3.2436e-46	1.01814	0.76	0.34	8.45184e-42	2
Ifi207	2.04315e-45	1.3308	0.824	0.51	5.32384e-41	2
Ppp1r15a	5.65267e-45	1.44029	0.905	0.578	1.47292e-40	2
Tu886	6.04087e-45	1.21551	0.679	0.292	1.57407e-40	2
Plaur1	7.4305e-45	1.188	0.573	0.191	1.93617e-40	2
Clic4	3.53741e-44	1.17514	0.771	0.409	9.21742e-40	2
Litaf	5.91552e-44	1.08918	0.863	0.547	1.54141e-39	2
Gadd458	1.05134e-41	1.4753	0.847	0.516	2.73949e-37	2
Tmem251	1.13058e-41	1.25353	0.607	0.258	2.94596e-37	2
Eif1	9.00237e-41	0.603999	0.996	0.989	2.34575e-36	2
Klf6	6.10705e-40	1.32642	0.897	0.703	1.59131e-35	2
Dot1l	1.62312e-38	1.00394	0.435	0.119	4.22935e-34	2
Coq108	3.41689e-38	1.04794	0.668	0.294	8.90339e-34	2
Slfn21	1.40604e-36	1.26055	0.824	0.61	3.66372e-32	2
Ccl7	1.92884e-36	2.70805	0.752	0.52	5.02599e-32	2
Ptafr	5.79067e-36	1.41783	0.779	0.474	1.50887e-31	2
Gm493391	7.46583e-36	0.84151	0.95	0.717	1.94537e-31	2
Cy88	2.35216e-35	1.31018	0.847	0.632	6.12902e-31	2
Txnrd1	4.68554e-35	1.08777	0.515	0.195	1.22091e-30	2
H3f38	5.0663e-35	0.776711	0.996	0.987	1.32013e-30	2
Dusp1	2.42152e-34	1.19755	0.947	0.813	6.30974e-30	2
Atf3	2.62136e-34	1.18141	0.866	0.548	6.83048e-30	2
Pim3	4.55167e-34	0.98971	0.523	0.185	1.18603e-29	2
Ier3	9.04353e-34	1.29081	0.809	0.502	2.35647e-29	2
Il1rn1	4.56424e-31	1.79734	0.481	0.192	1.1893e-26	2
Lacc1	3.81585e-30	1.08468	0.557	0.25	9.94295e-26	2
Sqstm1	4.20188e-30	1.12283	0.737	0.482	1.09488e-25	2
Art3	1.0285e-29	0.912035	0.332	0.084	2.67996e-25	2
Gm6377	1.7917e-28	1.09252	0.481	0.194	4.66864e-24	2
Tiparp	7.34836e-28	0.906618	0.538	0.234	1.91476e-23	2
Nfk81	3.86806e-27	0.831371	0.553	0.252	1.0079e-22	2
Tank	6.53938e-27	0.841097	0.557	0.269	1.70397e-22	2
Ptgs2	8.61936e-27	1.1693	0.347	0.103	2.24595e-22	2
Ets2	1.51139e-26	0.888627	0.5	0.22	3.93824e-22	2
Ra878	1.96521e-26	0.994891	0.584	0.304	5.12075e-22	2
Ce8p81	3.08195e-26	0.891849	0.939	0.822	8.03063e-22	2
Ninj11	9.96016e-26	0.726779	0.901	0.655	2.59532e-21	2
Rsad2	1.25431e-25	1.87396	0.427	0.165	3.26835e-21	2
Mapk6	5.06712e-25	0.814241	0.431	0.168	1.32034e-20	2
Tnfaip2	2.1227e-24	0.99972	0.347	0.113	5.53112e-20	2
Mcl1	6.35272e-24	0.780052	0.79	0.569	1.65533e-19	2
Nfe2l2	8.8428e-24	0.879424	0.649	0.396	2.30417e-19	2
Peli1	3.63075e-23	0.859824	0.538	0.273	9.46065e-19	2
G8p28	6.37534e-23	1.01157	0.263	0.07	1.66122e-18	2
Sdc8p1	7.96633e-23	0.707038	0.947	0.86	2.07579e-18	2
Zfand5	2.21063e-22	0.755211	0.828	0.64	5.76023e-18	2
Jdp2	4.35475e-22	0.573358	0.298	0.088	1.13472e-17	2
Sod2	4.41892e-22	0.888057	0.687	0.467	1.15144e-17	2
Map2k3	2.02797e-21	0.929921	0.538	0.291	5.28429e-17	2
Sde2	2.40192e-21	0.818111	0.454	0.208	6.25868e-17	2
Ccl121	1.58084e-20	0.989621	0.718	0.47	4.11921e-16	2
Atp6v1a1	2.28577e-20	0.829363	0.622	0.383	5.95603e-16	2
Osm1	4.03985e-20	0.72786	0.363	0.136	1.05266e-15	2
Socs3	5.04882e-20	1.14502	0.714	0.487	1.31557e-15	2
Pmp221	6.37714e-20	0.846761	0.729	0.49	1.66169e-15	2
Cxcl162	2.21606e-19	0.687962	0.794	0.539	5.7744e-15	2
Ccnl11	7.11149e-19	0.868988	0.798	0.63	1.85304e-14	2
Ier51	9.79226e-19	0.722814	0.897	0.745	2.55157e-14	2
Arid5a	1.28497e-18	0.821227	0.42	0.193	3.34823e-14	2
Phlda11	2.41373e-18	0.797251	0.611	0.35	6.28945e-14	2
Fosl2	2.53294e-18	0.709372	0.489	0.244	6.60007e-14	2
Rapgef2	4.66649e-18	0.723844	0.309	0.114	1.21595e-13	2
Clec4d1	5.60292e-18	0.706553	0.439	0.206	1.45995e-13	2
8irc3	7.17894e-18	0.78455	0.466	0.234	1.87062e-13	2
Dennd4a	2.00784e-17	0.617347	0.34	0.134	5.23184e-13	2
Lmna	6.37201e-17	0.877321	0.66	0.433	1.66036e-12	2
mt-Nd11	1.66717e-16	0.283966	1	1	4.34414e-12	2
Jund1	1.76792e-16	0.587153	0.935	0.84	4.60668e-12	2
4933423P22Rik	2.42148e-16	0.624491	0.26	0.091	6.30965e-12	2
Kctd12	4.076e-16	0.774953	0.618	0.427	1.06208e-11	2
Rap18	4.43084e-16	0.547865	0.943	0.87	1.15454e-11	2
H8egf	4.95445e-16	0.835626	0.275	0.1	1.29098e-11	2
Gch1	5.70296e-16	0.724992	0.477	0.257	1.48602e-11	2
Slc3a2	7.61432e-16	0.659069	0.74	0.591	1.98406e-11	2
Atp6v0c-ps21	9.66257e-16	0.495292	0.969	0.893	2.51778e-11	2
Gm17056	1.12482e-15	0.622262	0.317	0.125	2.93095e-11	2
Gm155901	1.38452e-15	0.464835	1	0.938	3.60765e-11	2
8ach1	1.47382e-15	0.646641	0.424	0.218	3.84033e-11	2
Ccl5	2.85077e-15	0.746352	0.363	0.165	7.42824e-11	2
Lpin2	3.07345e-15	0.701581	0.344	0.157	8.00848e-11	2
C3ar11	3.32924e-15	0.62641	0.744	0.547	8.675e-11	2
Ftl1-ps11	4.67062e-15	0.45817	0.992	0.957	1.21702e-10	2
Nr4a1	5.85388e-15	0.868295	0.546	0.328	1.52534e-10	2
Il181	6.63157e-15	2.0425	0.481	0.305	1.72799e-10	2
Gm8818	9.02947e-15	0.911859	0.267	0.1	2.35281e-10	2
Casp41	1.21612e-14	0.617978	0.473	0.263	3.16884e-10	2
Metrnl1	1.35334e-14	0.620142	0.698	0.522	3.5264e-10	2
Stat3	3.68517e-14	0.581954	0.569	0.374	9.60245e-10	2
Zc3h12a	1.04661e-13	0.593056	0.317	0.139	2.72715e-09	2
Eif1a	1.10869e-13	0.709694	0.519	0.35	2.88891e-09	2
Tnfrsf12a	1.16659e-13	0.796079	0.355	0.18	3.03978e-09	2
Parp14	1.49149e-13	0.698984	0.405	0.219	3.88639e-09	2
Fnip11	1.50874e-13	0.519042	0.393	0.198	3.93133e-09	2
Slc15a31	1.68921e-13	0.566824	0.466	0.255	4.40159e-09	2
Pf41	2.9423e-13	0.493589	0.874	0.669	7.66675e-09	2
Ptprj	3.44254e-13	0.621856	0.462	0.274	8.97023e-09	2
Mt21	4.65399e-13	1.09485	0.794	0.732	1.21269e-08	2
Lcp2	7.59769e-13	0.647622	0.397	0.216	1.97973e-08	2
Snhg15	8.36568e-13	0.56285	0.328	0.154	2.17985e-08	2
Slamf7	1.47019e-12	0.602097	0.279	0.121	3.83088e-08	2
Plekho2	2.38772e-12	0.536192	0.355	0.184	6.22169e-08	2
Tu8a1c	2.43388e-12	0.503341	0.752	0.605	6.34196e-08	2
Mdfic	3.54824e-12	0.641417	0.481	0.306	9.24565e-08	2
8az1a	4.2265e-12	0.609289	0.469	0.291	1.1013e-07	2
Cd86	6.41165e-12	0.502202	0.668	0.464	1.67068e-07	2
Rasa4	7.4165e-12	0.493035	0.324	0.157	1.93252e-07	2
Fem1c	9.75626e-12	0.527009	0.271	0.121	2.54219e-07	2
R8m47	1.34932e-11	0.640419	0.427	0.249	3.51593e-07	2
Cks2	1.7999e-11	0.450497	0.324	0.154	4.69001e-07	2
Spag9	1.80675e-11	0.542929	0.527	0.339	4.70784e-07	2
8cl3	1.97369e-11	0.440233	0.252	0.106	5.14284e-07	2
Ra89	3.52452e-11	0.543567	0.34	0.185	9.18383e-07	2
A8ca11	4.1467e-11	0.670644	0.427	0.26	1.0805e-06	2
84galt5	4.70233e-11	0.653834	0.317	0.161	1.22529e-06	2
Nfk8id	5.85863e-11	0.422625	0.485	0.289	1.52658e-06	2
Jmjd1c	6.24067e-11	0.576037	0.489	0.325	1.62613e-06	2
Id3	9.13316e-11	0.751246	0.664	0.507	2.37983e-06	2
Nktr	9.28822e-11	0.4953	0.626	0.454	2.42023e-06	2
Eif4a11	9.56449e-11	0.392233	0.927	0.849	2.49222e-06	2
Egr11	2.30488e-10	0.84044	0.672	0.547	6.00583e-06	2
Etv3	3.32465e-10	0.622259	0.321	0.173	8.66304e-06	2
Ra888	3.62846e-10	0.560441	0.538	0.38	9.45467e-06	2
Pnrc1	4.37785e-10	0.358712	0.821	0.678	1.14074e-05	2
Pcf11	6.60935e-10	0.451756	0.347	0.188	1.7222e-05	2
Mafg	6.70598e-10	0.540997	0.355	0.205	1.74738e-05	2
Mrc11	8.28029e-10	0.393394	0.79	0.564	2.1576e-05	2
Gna13	8.66622e-10	0.550971	0.496	0.344	2.25816e-05	2
Tgoln11	8.92547e-10	0.49075	0.584	0.441	2.32571e-05	2
Insig11	1.2082e-09	0.62522	0.458	0.288	3.14821e-05	2
Fos81	1.40827e-09	0.602575	0.519	0.351	3.66952e-05	2
Zswim6	1.49655e-09	0.406704	0.282	0.139	3.89956e-05	2
Rel8	1.67896e-09	0.430124	0.332	0.184	4.37487e-05	2
Ptp4a1	2.00841e-09	0.371421	0.302	0.156	5.23331e-05	2
Trf1	2.95214e-09	0.338006	0.844	0.64	7.69238e-05	2
Ppp1r10	3.09555e-09	0.363557	0.397	0.231	8.06609e-05	2
Hpgds	4.31666e-09	0.528985	0.515	0.35	0.000112479	2
Lilra51	4.36941e-09	0.34427	0.34	0.177	0.000113854	2
R8ms1	7.01142e-09	0.504348	0.668	0.577	0.000182697	2
C1qc2	1.64365e-08	0.359819	0.992	0.774	0.000428285	2
Sertad11	2.48595e-08	0.488949	0.45	0.289	0.000647765	2
Mo83c	2.53008e-08	0.489831	0.282	0.157	0.000659262	2
Igf11	8.02047e-08	0.34292	0.55	0.368	0.00208989	2
Cd361	9.8324e-08	0.321677	0.531	0.355	0.00256203	2
Etf1	1.07913e-07	0.455285	0.454	0.326	0.00281189	2
Il17ra	1.19353e-07	0.474357	0.252	0.133	0.00310999	2
Eea1	1.52063e-07	0.409094	0.359	0.226	0.00396229	2
Mapkapk2	1.76549e-07	0.403023	0.366	0.23	0.00460034	2
Pfkf83	1.83818e-07	0.542306	0.282	0.162	0.00478974	2
Neat1	1.85995e-07	0.404236	0.74	0.624	0.00484647	2
Man1a1	2.06688e-07	0.409044	0.489	0.361	0.00538567	2
Gadd45g1	2.24111e-07	0.471527	0.653	0.528	0.00583966	2
Zfp36l11	2.55418e-07	0.48606	0.664	0.553	0.00665543	2
Clec4e1	3.13526e-07	0.765844	0.271	0.152	0.00816956	2
84galt1	4.24694e-07	0.532961	0.683	0.635	0.0110663	2
Mir692-21	4.45423e-07	0.289105	0.973	0.894	0.0116064	2
Smim31	7.66381e-07	0.483501	0.279	0.165	0.0199696	2
Zrsr2	7.9343e-07	0.388675	0.332	0.207	0.0206744	2
Cd812	8.25426e-07	0.257197	0.962	0.825	0.0215081	2
Xpot	8.61507e-07	0.439093	0.267	0.153	0.0224483	2
Runx1	9.53585e-07	0.351807	0.496	0.358	0.0248476	2
Lyve11	1.15334e-06	0.279252	0.553	0.361	0.0300526	2
8asp12	1.50792e-06	0.57972	0.439	0.321	0.0392919	2
Ndel1	1.56109e-06	0.425392	0.37	0.254	0.0406775	2
Sec24a	1.71228e-06	0.45887	0.294	0.181	0.0446168	2
Ws81	2.2811e-06	0.410335	0.466	0.341	0.0594387	2
U8c	3.21621e-06	0.404728	0.962	0.942	0.0838047	2
Cd401	3.45387e-06	0.378258	0.263	0.157	0.0899976	2
Dpysl2	4.01143e-06	0.427432	0.683	0.591	0.104526	2
St3gal61	4.32472e-06	0.400306	0.416	0.287	0.112689	2
Gm47283	4.6025e-06	0.347008	0.279	0.17	0.119927	2
Selenok1	5.44305e-06	0.257997	0.874	0.819	0.14183	2
Gpr651	1.05497e-05	0.418015	0.317	0.206	0.274893	2
Ugcg	1.11435e-05	0.472487	0.252	0.153	0.290367	2
Top1	1.12935e-05	0.479736	0.546	0.449	0.294275	2
Da821	1.2242e-05	0.253802	0.817	0.707	0.318989	2
Ccl92	1.27286e-05	0.315786	0.817	0.715	0.331669	2
Atp6v081	1.34403e-05	0.287041	0.863	0.815	0.350213	2
Eif1-ps1	1.41933e-05	0.254166	0.653	0.568	0.369834	2
U88-ps	1.69391e-05	0.577061	0.695	0.648	0.441381	2
Nfat5	1.92838e-05	0.371391	0.271	0.173	0.502478	2
Picalm	1.95543e-05	0.343738	0.615	0.518	0.509525	2
Cd33	2.05511e-05	0.267963	0.282	0.176	0.535501	2
Fcrls1	3.36939e-05	0.262556	0.557	0.403	0.877963	2
Iqgap1	4.19018e-05	0.348799	0.634	0.57	1	2
Sgpl1	4.19491e-05	0.362823	0.374	0.273	1	2
C1q82	4.76036e-05	0.290997	0.996	0.838	1	2
Cxcr4	4.77779e-05	0.572616	0.321	0.221	1	2
Tu882a	5.77147e-05	0.411977	0.405	0.302	1	2
Irak2	5.86331e-05	0.339126	0.263	0.172	1	2
Gas71	5.93668e-05	0.385134	0.676	0.583	1	2
Eif4e	7.08688e-05	0.374311	0.485	0.398	1	2
8atf	8.94962e-05	0.387635	0.26	0.172	1	2
Naa50	9.09575e-05	0.271243	0.435	0.335	1	2
Cd1631	0.00010256	0.323587	0.454	0.323	1	2
Dusp3	0.000102861	0.444959	0.347	0.261	1	2
Arl4c1	0.000112098	0.516941	0.332	0.244	1	2
Errfi1	0.000137394	0.40923	0.344	0.246	1	2
Pafah181	0.00013882	0.338948	0.523	0.45	1	2
Tgf8r11	0.000161877	0.307828	0.344	0.249	1	2
Marcks1	0.000170587	0.317431	0.721	0.651	1	2
Gm12183	0.000198666	0.312358	0.344	0.255	1	2
Asph	0.000199218	0.375242	0.279	0.196	1	2
G8p7	0.000205224	0.311239	0.271	0.184	1	2
Gnaq1	0.0002066	0.271766	0.366	0.275	1	2
Ddx3x1	0.000229879	0.340999	0.531	0.437	1	2
Pcna	0.000246495	0.283792	0.447	0.365	1	2
Zc3hav1	0.000248785	0.563456	0.431	0.351	1	2
U8e2f1	0.000407195	0.285089	0.389	0.306	1	2
Impact	0.000417101	0.511957	0.267	0.194	1	2
Rap28	0.000563442	0.517101	0.275	0.197	1	2
Tnfaip8	0.000752341	0.290269	0.538	0.476	1	2
Cd441	0.00080332	0.462062	0.431	0.377	1	2
Hspa5	0.000809613	0.479589	0.882	0.845	1	2
Vcam11	0.000904467	0.661372	0.271	0.194	1	2
Azin1	0.00094283	0.265621	0.332	0.257	1	2
Zfhx31	0.000969733	0.280897	0.424	0.334	1	2
Lamtor3	0.00120098	0.363952	0.393	0.328	1	2
Ifit31	0.00125966	0.407137	0.263	0.18	1	2
Er8in	0.00125999	0.298044	0.279	0.208	1	2
A8ca91	0.00146595	0.256542	0.263	0.188	1	2
H88-8s1	0.00191203	0.412473	0.672	0.645	1	2
Rgs11	0.00198121	0.678152	0.408	0.346	1	2
Itga5	0.00203393	0.260521	0.267	0.193	1	2
Nhp2	0.00239096	0.294995	0.42	0.343	1	2
Trps1	0.00245819	0.341509	0.385	0.328	1	2
Qk1	0.00247574	0.290796	0.546	0.484	1	2
Rtp41	0.00250932	0.376811	0.439	0.371	1	2
Pea15a1	0.00289243	0.274209	0.492	0.435	1	2
Ze821	0.00297834	0.339449	0.691	0.634	1	2
Atp2811	0.00345108	0.266165	0.729	0.669	1	2
Cited21	0.00368721	0.400083	0.557	0.521	1	2
Trim26	0.00369814	0.28139	0.279	0.211	1	2
Efhd21	0.00413161	0.255582	0.687	0.641	1	2
Furin	0.00477041	0.35253	0.279	0.217	1	2
Tceal91	0.00526396	0.27487	0.531	0.46	1	2
Ddx6	0.00568238	0.254307	0.397	0.335	1	2
Prune21	0.00888588	0.394213	0.382	0.319	1	2

## Sheet: Cluster 3.markers
gene	p_val	avg_log2FC	pct.1	pct.2	p_val_adj	cluster
Chil3	1.56574e-129	3.9828	0.576	0.028	4.07985e-125	3
Ms4a4c	1.26986e-98	3.19259	0.854	0.187	3.30887e-94	3
Ly6c2	1.37837e-88	2.50908	0.608	0.07	3.59161e-84	3
Sirp81c1	4.99902e-86	2.07576	0.766	0.143	1.3026e-81	3
F10	3.88967e-78	1.27127	0.329	0.011	1.01353e-73	3
Th8s1	1.53331e-77	2.53047	0.563	0.074	3.99534e-73	3
Plac8	1.78522e-77	4.01614	0.734	0.167	4.65174e-73	3
Mcemp1	3.66155e-71	1.27703	0.43	0.037	9.5409e-67	3
Gm9733	5.99898e-66	1.40751	0.335	0.02	1.56316e-61	3
Hp	2.42992e-65	1.83709	0.538	0.084	6.33164e-61	3
Slfn1	3.80245e-64	1.14804	0.481	0.06	9.90804e-60	3
Ly6i	2.49169e-62	1.48747	0.348	0.026	6.49259e-58	3
Ccr21	5.53172e-61	1.87778	0.861	0.26	1.4414e-56	3
Z8p1	1.13521e-60	1.52733	0.709	0.179	2.95802e-56	3
Ifi209	8.3929e-59	1.92208	0.665	0.165	2.18694e-54	3
Lgals3	9.16504e-59	2.14924	0.981	0.557	2.38814e-54	3
Sirp81a1	1.34778e-58	1.17962	0.563	0.098	3.51191e-54	3
Msr81	7.66092e-55	1.95835	0.886	0.426	1.99621e-50	3
Gm12854	1.30871e-54	1.80487	0.943	0.506	3.41012e-50	3
Slfn4	5.35617e-54	0.928579	0.272	0.016	1.39566e-49	3
Apoc2	6.12519e-54	1.90618	0.557	0.115	1.59604e-49	3
Napsa	1.54214e-52	1.2149	0.652	0.145	4.01835e-48	3
Sirp818	3.48369e-51	0.968779	0.494	0.084	9.07746e-47	3
S100a11	7.32455e-50	1.77429	0.981	0.745	1.90856e-45	3
Gm5424	4.12069e-49	1.50287	0.513	0.099	1.07373e-44	3
Ifitm1	2.19294e-48	1.66994	0.525	0.107	5.71414e-44	3
Ifi211	2.95139e-48	2.18605	0.778	0.336	7.69045e-44	3
Ifi204	4.63775e-48	1.81409	0.823	0.364	1.20846e-43	3
Irf7	6.84262e-48	1.73847	0.753	0.27	1.78298e-43	3
Ifitm31	1.4969e-47	1.48087	1	0.909	3.90048e-43	3
Gm5150	1.67147e-45	0.749289	0.297	0.028	4.35534e-41	3
Ifi205	8.84896e-45	2.3329	0.709	0.266	2.30577e-40	3
Cd521	1.04871e-44	1.40841	0.981	0.723	2.73263e-40	3
Clec4e	1.77932e-44	1.75523	0.551	0.129	4.63638e-40	3
Ass1	2.13313e-44	1.59777	0.525	0.12	5.55829e-40	3
Gm4735	2.28149e-44	1.45436	0.956	0.691	5.94487e-40	3
Arg1	4.30948e-44	2.20061	0.259	0.021	1.12292e-39	3
Prdx5	2.63309e-43	1.55184	0.93	0.719	6.86106e-39	3
Cd300lf	6.54508e-43	0.70704	0.361	0.05	1.70545e-38	3
Tgf8i	1.78617e-42	1.86648	0.924	0.667	4.65423e-38	3
Eno1	5.64352e-42	1.48241	0.924	0.635	1.47053e-37	3
Cyp4f18	8.35395e-42	1.1867	0.551	0.138	2.17679e-37	3
Klra2	1.10382e-41	0.943574	0.424	0.076	2.87622e-37	3
Pkm	1.46466e-40	1.58407	0.937	0.688	3.81647e-36	3
Fcgr1	1.79028e-40	1.72975	0.797	0.382	4.66493e-36	3
Slpi	3.10108e-40	1.88903	0.373	0.061	8.08049e-36	3
S100a6	7.07215e-40	1.36986	1	0.819	1.84279e-35	3
Gm3788	1.03572e-39	1.38104	0.968	0.538	2.69877e-35	3
Ms4a6d	1.50354e-39	1.63389	0.905	0.604	3.91777e-35	3
Tspo	5.51405e-39	1.18832	0.981	0.867	1.4368e-34	3
Tms810	1.7918e-37	1.34018	0.981	0.705	4.6689e-33	3
Fxyd51	2.30736e-37	1.00827	0.987	0.791	6.0123e-33	3
Gm13588	2.28131e-36	1.35067	0.937	0.58	5.94442e-32	3
Gm7665	6.04861e-36	0.925035	0.5	0.126	1.57609e-31	3
S100a4	7.05786e-36	1.34034	0.848	0.45	1.83907e-31	3
Gpr141	1.90641e-35	0.597112	0.253	0.028	4.96754e-31	3
Morr8id	2.37984e-35	0.685357	0.285	0.037	6.20115e-31	3
Taldo1	1.64849e-34	1.07796	0.924	0.56	4.29547e-30	3
Npc2	3.52824e-34	0.993539	0.968	0.921	9.19353e-30	3
Ifi206	4.21275e-34	1.48983	0.494	0.14	1.09772e-29	3
Fgr	5.01506e-34	0.692563	0.405	0.082	1.30678e-29	3
Samhd1	6.79083e-34	1.32058	0.804	0.416	1.76949e-29	3
Ctss1	6.89517e-34	1.14465	0.975	0.904	1.79667e-29	3
Clec4d	6.92206e-34	1.41667	0.614	0.204	1.80368e-29	3
Capza21	8.4097e-34	0.938113	0.975	0.77	2.19132e-29	3
Mx1	4.13941e-33	0.754459	0.304	0.047	1.07861e-28	3
1600014C10Rik	1.00755e-32	0.837722	0.392	0.085	2.62536e-28	3
Hif1a	1.1804e-32	1.13693	0.627	0.228	3.07577e-28	3
Ms4a6c	1.90691e-32	1.18498	0.924	0.755	4.96884e-28	3
Em8	2.54802e-32	1.06207	0.671	0.257	6.63938e-28	3
Fn1	2.26921e-31	1.31728	0.766	0.383	5.91288e-27	3
Stat1	2.30123e-31	1.06684	0.532	0.17	5.99631e-27	3
Fam4981	3.38578e-31	0.992284	0.905	0.621	8.82233e-27	3
Havcr2	5.49432e-31	0.818401	0.411	0.099	1.43166e-26	3
Isg20	1.98826e-30	0.929307	0.316	0.057	5.18082e-26	3
Ifi47	2.03999e-30	1.34806	0.468	0.136	5.3156e-26	3
Gngt21	2.53174e-30	1.20524	0.703	0.293	6.59695e-26	3
Ccr1	3.14645e-30	1.09503	0.525	0.163	8.1987e-26	3
Gm12715	3.82209e-30	1.20047	0.994	0.943	9.95922e-26	3
Adam8	4.19348e-30	1.10775	0.342	0.07	1.0927e-25	3
Oas3	5.18853e-30	0.556447	0.253	0.034	1.35198e-25	3
Gsr	3.29579e-29	1.19934	0.487	0.152	8.58783e-25	3
Tgm2	4.66797e-29	1.03145	0.519	0.17	1.21633e-24	3
Ncf4	7.60458e-29	1.04431	0.69	0.316	1.98153e-24	3
Glrx	8.66346e-29	1.07115	0.582	0.213	2.25744e-24	3
Sema4d	9.60391e-29	0.695795	0.437	0.114	2.50249e-24	3
Cy8a1	1.01843e-28	0.804967	1	0.951	2.65371e-24	3
Srgn	1.36737e-28	1.65375	0.968	0.844	3.56295e-24	3
Atox11	1.4184e-28	0.864058	0.981	0.883	3.69593e-24	3
Oas1g	3.89022e-28	1.20905	0.728	0.353	1.01367e-23	3
Oasl2	5.14118e-28	0.938218	0.532	0.177	1.33964e-23	3
Actg1	5.45205e-28	1.19722	0.987	0.92	1.42064e-23	3
Tyro8p1	8.32804e-28	0.691886	1	0.901	2.17004e-23	3
Xaf1	3.02156e-27	1.08374	0.513	0.177	7.87328e-23	3
Adssl1	3.31091e-27	0.948429	0.481	0.156	8.62723e-23	3
Gm133941	3.75561e-27	1.06929	0.962	0.759	9.78599e-23	3
Pl8d1	3.93472e-27	0.876134	0.671	0.262	1.02527e-22	3
Anxa2	7.35567e-27	1.43128	0.848	0.519	1.91667e-22	3
Aprt1	8.46597e-27	1.09538	0.722	0.358	2.20598e-22	3
82m1	5.67482e-26	0.617392	1	0.998	1.47869e-21	3
Mmp14	5.86223e-26	0.692243	0.411	0.111	1.52752e-21	3
Ifitm6	1.39319e-25	1.39535	0.424	0.128	3.63023e-21	3
Prdx6	1.49874e-25	1.29818	0.728	0.401	3.90527e-21	3
Ms4a68	4.76176e-25	1.06192	0.886	0.716	1.24077e-20	3
Ifi213	4.86048e-25	1.10869	0.443	0.138	1.2665e-20	3
Mndal	2.50315e-24	1.58217	0.715	0.435	6.52246e-20	3
Slfn5	5.9549e-24	0.886575	0.405	0.116	1.55167e-19	3
Pde78	1.03687e-23	0.582745	0.297	0.063	2.70178e-19	3
Usp18	1.45229e-23	1.46824	0.424	0.14	3.78423e-19	3
Oas1a	2.38446e-23	0.906779	0.589	0.249	6.21318e-19	3
Esd	7.2647e-23	1.17723	0.772	0.476	1.89296e-18	3
Psap1	9.58587e-23	0.723496	0.987	0.918	2.49779e-18	3
Lst11	1.16128e-22	0.942484	0.861	0.604	3.02595e-18	3
Nmi	2.39428e-22	0.770697	0.443	0.148	6.23879e-18	3
Pgam1-ps2	3.47608e-22	0.971057	0.69	0.35	9.05762e-18	3
Slc16a3	7.3469e-22	0.856114	0.297	0.07	1.91438e-17	3
Tor3a	1.26033e-21	0.74595	0.462	0.162	3.28405e-17	3
Cd53	4.23081e-21	0.765973	0.975	0.861	1.10242e-16	3
Cd44	9.96912e-21	1.04392	0.677	0.354	2.59765e-16	3
Phf11a	1.17559e-20	0.673519	0.291	0.071	3.06324e-16	3
Il1rn	2.02346e-20	1.06885	0.538	0.207	5.27254e-16	3
Cst8	2.2461e-20	1.40858	0.937	0.789	5.85267e-16	3
Aldoa	2.8755e-20	1.01926	0.918	0.763	7.49269e-16	3
Lt84r1	3.49765e-20	0.721914	0.259	0.056	9.11382e-16	3
Ifit3	3.91766e-20	1.45685	0.443	0.166	1.02082e-15	3
8tg1	9.0664e-20	0.844253	0.93	0.748	2.36243e-15	3
Coro1a1	9.47269e-20	0.70069	0.93	0.656	2.4683e-15	3
Pilra1	1.52639e-19	0.753456	0.494	0.189	3.97731e-15	3
Phf118	1.77974e-19	1.38641	0.538	0.253	4.63747e-15	3
Sp100	2.14531e-19	0.905678	0.633	0.327	5.59003e-15	3
Cers6	2.87866e-19	0.503095	0.316	0.086	7.50093e-15	3
Vcan	8.2597e-19	0.841988	0.253	0.059	2.15223e-14	3
Plaur	1.19729e-18	1.0096	0.532	0.223	3.11979e-14	3
Ifi35	1.25912e-18	0.796777	0.57	0.262	3.2809e-14	3
Gm10053	1.60736e-18	0.881804	0.797	0.55	4.18829e-14	3
Alas1	2.43899e-18	0.540591	0.342	0.102	6.35527e-14	3
Gm12250	4.51159e-18	0.526097	0.272	0.068	1.17559e-13	3
Pgk1-rs7	5.53707e-18	0.954028	0.639	0.346	1.44279e-13	3
Hspa81	7.37753e-18	0.677944	0.981	0.95	1.92236e-13	3
Trim30a	8.08085e-18	0.858245	0.627	0.343	2.10563e-13	3
Ifit38	1.51921e-17	0.972873	0.266	0.067	3.9586e-13	3
Gm83551	2.75394e-17	0.666065	0.994	0.95	7.17594e-13	3
Rnpep	3.05425e-17	0.624081	0.627	0.319	7.95845e-13	3
Hopx	4.34937e-17	0.517063	0.266	0.067	1.13332e-12	3
Ifi30	5.03129e-17	0.895176	0.759	0.528	1.311e-12	3
Ce8p8	9.58417e-17	0.921301	0.943	0.83	2.49735e-12	3
Dhx58	1.15498e-16	0.499535	0.329	0.102	3.00952e-12	3
Dpep21	1.29573e-16	0.880103	0.475	0.201	3.37628e-12	3
Tpi1	1.33866e-16	1.09096	0.696	0.459	3.48814e-12	3
Lmn81	1.48384e-16	0.763549	0.399	0.147	3.86644e-12	3
Rtp4	1.94876e-16	1.01117	0.62	0.355	5.07789e-12	3
Cd47	1.97513e-16	0.697114	0.835	0.581	5.1466e-12	3
Slc2a1	2.02584e-16	0.501901	0.266	0.072	5.27873e-12	3
Emilin2	2.25346e-16	0.691669	0.449	0.191	5.87184e-12	3
Daxx	4.07607e-16	0.563444	0.297	0.09	1.0621e-11	3
Anxa1	7.17069e-16	0.89512	0.709	0.435	1.86847e-11	3
Smpdl3a	8.57517e-16	0.910939	0.608	0.318	2.23443e-11	3
Ccdc86	1.41244e-15	0.485506	0.291	0.088	3.6804e-11	3
Mitd1	1.49983e-15	0.47157	0.285	0.085	3.90811e-11	3
Pir8	1.93755e-15	0.75488	0.633	0.347	5.04866e-11	3
Igtp	2.42117e-15	0.451878	0.285	0.084	6.30884e-11	3
Smox	4.02121e-15	0.746218	0.399	0.163	1.04781e-10	3
Gm10177	4.14065e-15	0.73202	0.93	0.816	1.07893e-10	3
Gm11575	4.43755e-15	0.739329	0.823	0.619	1.15629e-10	3
G8p2	4.75133e-15	0.8799	0.285	0.089	1.23805e-10	3
Spp1	6.20411e-15	3.62768	0.589	0.342	1.61661e-10	3
Gm10108	7.09728e-15	0.773411	0.684	0.423	1.84934e-10	3
Clec4n1	9.08499e-15	1.30801	0.614	0.354	2.36728e-10	3
Pgk1	1.58704e-14	0.619972	0.418	0.177	4.13534e-10	3
Tifa8	1.59616e-14	0.394837	0.291	0.089	4.1591e-10	3
U8e2d3	1.72355e-14	0.559148	0.892	0.799	4.49106e-10	3
Phf11d	1.74581e-14	0.913865	0.373	0.15	4.54907e-10	3
Tcirg1	2.03572e-14	0.536971	0.449	0.196	5.30447e-10	3
Gm10221	2.11139e-14	0.457082	0.975	0.893	5.50166e-10	3
Dck	2.57259e-14	0.548102	0.342	0.123	6.70339e-10	3
Irgm1	3.62611e-14	0.612374	0.329	0.115	9.44856e-10	3
Gm17222	3.79673e-14	0.531763	0.278	0.09	9.89313e-10	3
Tap1	4.26266e-14	0.591051	0.418	0.179	1.11072e-09	3
Txn1	4.69159e-14	0.769903	0.899	0.728	1.22249e-09	3
Slfn2	4.99889e-14	0.704998	0.842	0.624	1.30256e-09	3
Plin2	5.51733e-14	1.04996	0.69	0.457	1.43765e-09	3
R8m3	6.60311e-14	0.524886	0.93	0.783	1.72057e-09	3
8in2	6.6781e-14	0.729874	0.449	0.212	1.74011e-09	3
Gm9843	7.9935e-14	0.31628	1	0.999	2.08287e-09	3
Slc25a5	1.51528e-13	0.594175	0.949	0.785	3.94835e-09	3
Clec7a1	1.54113e-13	0.826125	0.468	0.22	4.01572e-09	3
Rpl36al	1.63555e-13	0.606688	0.968	0.843	4.26176e-09	3
Cdc42	1.64992e-13	0.434763	0.975	0.928	4.29919e-09	3
Ifi203-ps	1.69818e-13	0.55299	0.259	0.081	4.42495e-09	3
Chmp48	1.85673e-13	0.68565	0.829	0.622	4.83808e-09	3
Actr31	2.12839e-13	0.586142	0.918	0.8	5.54596e-09	3
Rnh1	2.12896e-13	0.728426	0.703	0.447	5.54743e-09	3
Psm88	3.69388e-13	0.696098	0.823	0.682	9.62515e-09	3
Soat1	3.92589e-13	0.663618	0.468	0.22	1.02297e-08	3
Csf2ra1	5.42835e-13	0.61544	0.703	0.451	1.41447e-08	3
Atp6v0c-ps2	5.63792e-13	0.499681	0.987	0.896	1.46907e-08	3
Arpc3	6.07408e-13	0.461953	0.975	0.879	1.58272e-08	3
Fcer1g1	6.16035e-13	0.445161	0.994	0.904	1.6052e-08	3
A81246111	6.27049e-13	0.623079	0.513	0.265	1.6339e-08	3
U8e2l6	6.3569e-13	0.74477	0.456	0.22	1.65642e-08	3
Tes	6.72424e-13	0.531147	0.323	0.121	1.75213e-08	3
Gm6788	9.23362e-13	0.683761	0.918	0.734	2.40601e-08	3
Gm49342	1.21509e-12	0.70345	0.665	0.418	3.16615e-08	3
Cmtm7	1.24421e-12	0.698349	0.703	0.473	3.24203e-08	3
Ifi203	1.33221e-12	1.01006	0.658	0.429	3.47134e-08	3
H2-T22	1.58314e-12	0.636545	0.475	0.241	4.12519e-08	3
Parp12	1.70414e-12	0.520698	0.291	0.101	4.44049e-08	3
Mif	1.88411e-12	0.87381	0.759	0.54	4.90942e-08	3
F11r1	2.27627e-12	0.584047	0.342	0.138	5.93129e-08	3
Sec618	2.53385e-12	0.530523	0.911	0.737	6.60245e-08	3
Lyn	2.70676e-12	0.6101	0.665	0.409	7.05301e-08	3
Magoh8	2.86077e-12	0.489322	0.297	0.109	7.45432e-08	3
Gm49339	2.99374e-12	0.67429	0.911	0.738	7.80078e-08	3
Mif-ps	3.00087e-12	0.811221	0.671	0.45	7.81935e-08	3
Hck1	3.10541e-12	0.701719	0.513	0.277	8.09176e-08	3
Rpl36a-ps3	3.23346e-12	0.590223	0.968	0.828	8.42542e-08	3
A8r	3.9999e-12	0.483125	0.278	0.098	1.04225e-07	3
Atp5l2-ps	4.18399e-12	0.463894	0.949	0.84	1.09022e-07	3
Rnf213	4.89756e-12	0.566771	0.437	0.2	1.27616e-07	3
Spopl	5.19738e-12	0.528837	0.633	0.372	1.35428e-07	3
Rps9	5.5565e-12	0.366995	1	0.988	1.44786e-07	3
Alox5ap	5.9446e-12	0.643604	0.924	0.803	1.54898e-07	3
Vim	6.00698e-12	0.740013	0.949	0.8	1.56524e-07	3
Grina	6.28766e-12	0.704022	0.525	0.293	1.63838e-07	3
AA467197	6.37255e-12	1.05031	0.259	0.089	1.66049e-07	3
Ldha	7.13059e-12	0.781444	0.81	0.671	1.85802e-07	3
Cript	9.58984e-12	0.534506	0.633	0.374	2.49882e-07	3
Sap301	1.00335e-11	0.670781	0.506	0.28	2.61442e-07	3
Tpd521	1.12382e-11	0.65765	0.791	0.568	2.92833e-07	3
Ifit2	1.22654e-11	0.644177	0.304	0.113	3.196e-07	3
Tctex1d21	1.28325e-11	0.433583	0.449	0.211	3.34376e-07	3
Ddx58	1.99279e-11	0.529059	0.329	0.133	5.19261e-07	3
Fcgr41	2.01786e-11	0.783817	0.418	0.199	5.25794e-07	3
Psma2	2.58493e-11	0.513907	0.791	0.577	6.73555e-07	3
Lrrfip1	2.79959e-11	0.65693	0.639	0.394	7.29489e-07	3
Isg15	3.1469e-11	0.874403	0.69	0.457	8.19988e-07	3
Lgals9	3.32066e-11	0.68394	0.513	0.293	8.65265e-07	3
Igsf61	3.34209e-11	0.551119	0.513	0.274	8.70849e-07	3
Psme2	3.34678e-11	0.499608	0.722	0.499	8.72071e-07	3
Lgals8	3.80262e-11	0.465114	0.348	0.148	9.9085e-07	3
Shisa5	3.8043e-11	0.458589	0.854	0.688	9.91286e-07	3
Apo8ec11	4.21662e-11	0.555721	0.5	0.252	1.09872e-06	3
Ciao2a	4.34393e-11	0.609153	0.639	0.422	1.1319e-06	3
Rgs21	4.54567e-11	0.767943	0.677	0.444	1.18447e-06	3
Trafd1	4.72094e-11	0.575593	0.475	0.252	1.23013e-06	3
Dok31	5.40507e-11	0.492614	0.468	0.231	1.4084e-06	3
Rac1	5.41128e-11	0.517698	0.892	0.736	1.41002e-06	3
Cd300c21	5.43766e-11	0.617165	0.69	0.435	1.41689e-06	3
Mpeg11	5.79905e-11	0.608827	0.665	0.391	1.51106e-06	3
Rhog	6.02278e-11	0.514248	0.582	0.335	1.56936e-06	3
Gm2a	9.01136e-11	0.698367	0.728	0.51	2.34809e-06	3
Clec4a31	9.08606e-11	0.641554	0.734	0.499	2.36756e-06	3
Trim30d	9.42549e-11	0.420641	0.316	0.127	2.456e-06	3
Ctsz1	9.66084e-11	0.53003	0.937	0.823	2.51732e-06	3
Pgd	1.22401e-10	0.609159	0.449	0.238	3.1894e-06	3
Snx1	1.26951e-10	0.539043	0.424	0.212	3.30797e-06	3
Fth11	1.29363e-10	0.666436	1	0.999	3.3708e-06	3
Csf2r8	1.32635e-10	0.529353	0.342	0.152	3.45607e-06	3
Itgam1	1.3954e-10	0.581347	0.627	0.387	3.63599e-06	3
Gda1	1.79143e-10	0.712961	0.513	0.284	4.66792e-06	3
Gm10320	1.87145e-10	0.497842	0.734	0.518	4.87643e-06	3
Psma1	2.02569e-10	0.542723	0.741	0.518	5.27833e-06	3
Psme28	2.24765e-10	0.506405	0.772	0.582	5.8567e-06	3
Clic11	2.83431e-10	0.500413	0.937	0.854	7.38536e-06	3
Dynll1	3.26554e-10	0.572141	0.949	0.86	8.50902e-06	3
Cytip	3.67624e-10	0.597552	0.38	0.179	9.57917e-06	3
Clec5a	3.96519e-10	0.806436	0.443	0.241	1.03321e-05	3
Cmpk1	4.22476e-10	0.506737	0.728	0.501	1.10085e-05	3
Actr2	4.51643e-10	0.51171	0.835	0.682	1.17685e-05	3
Stat2	4.83623e-10	0.509141	0.373	0.175	1.26018e-05	3
Arpc5	4.9204e-10	0.4739	0.949	0.783	1.28211e-05	3
S100a10	5.06888e-10	0.691095	0.873	0.762	1.3208e-05	3
Gm3531	5.26566e-10	0.431961	0.911	0.818	1.37207e-05	3
Myl12a	5.85028e-10	0.464546	0.93	0.838	1.52441e-05	3
Arpc18	8.09739e-10	0.381435	0.987	0.933	2.10994e-05	3
8tf3	8.63807e-10	0.439846	0.93	0.809	2.25082e-05	3
Sv8p1	8.94738e-10	0.6388	0.494	0.289	2.33142e-05	3
Mrpl521	9.88181e-10	0.509177	0.791	0.628	2.5749e-05	3
Gm17046	1.07297e-09	0.469924	0.272	0.11	2.79585e-05	3
Milr11	1.10625e-09	0.474454	0.481	0.267	2.88256e-05	3
Tmed5	1.32983e-09	0.511109	0.614	0.364	3.46515e-05	3
H2aj	1.506e-09	0.574415	0.791	0.628	3.92418e-05	3
Gsdmd	1.78478e-09	0.420142	0.361	0.168	4.65059e-05	3
Cox4i1	1.98131e-09	0.338956	0.994	0.952	5.16271e-05	3
Pycard1	2.11932e-09	0.560169	0.677	0.475	5.52232e-05	3
AI662270	2.12521e-09	0.458753	0.5	0.28	5.53766e-05	3
Sem11	2.21778e-09	0.4241	0.968	0.918	5.77887e-05	3
Cycs	2.24872e-09	0.534551	0.462	0.26	5.85948e-05	3
Otulinl1	2.26434e-09	0.505723	0.601	0.372	5.90019e-05	3
Ptprc	2.58499e-09	0.567235	0.753	0.594	6.73572e-05	3
U8e2l3	2.74485e-09	0.558171	0.652	0.469	7.15225e-05	3
Osm	2.80289e-09	0.925166	0.329	0.156	7.30348e-05	3
Tm8im6	2.86687e-09	0.504182	0.918	0.828	7.47021e-05	3
Sat1	2.9113e-09	0.72338	0.968	0.873	7.58597e-05	3
Ctsc1	3.15839e-09	0.654309	0.918	0.865	8.22982e-05	3
Spi11	3.30918e-09	0.533918	0.816	0.604	8.62274e-05	3
Mcu81	3.68947e-09	0.439579	0.589	0.357	9.61365e-05	3
Skap21	4.46998e-09	0.447499	0.589	0.365	0.000116474	3
Msr1	4.51599e-09	0.744764	0.532	0.334	0.000117673	3
Marchf5	5.00917e-09	0.585429	0.392	0.207	0.000130524	3
Ly6e1	5.96059e-09	0.368538	0.962	0.881	0.000155315	3
A530040E14Rik	6.7413e-09	0.346743	0.278	0.114	0.000175658	3
Prkcd1	7.02394e-09	0.509533	0.532	0.323	0.000183023	3
Plekhf2	7.21931e-09	0.412802	0.354	0.174	0.000188113	3
Rnf34	7.28684e-09	0.423005	0.278	0.119	0.000189873	3
Nt5c3	7.82307e-09	0.573897	0.31	0.145	0.000203846	3
Il18	8.09672e-09	0.501362	0.266	0.114	0.000210976	3
Gm14539	8.5202e-09	0.454746	0.842	0.654	0.000222011	3
Act8	9.52735e-09	0.584698	1	0.999	0.000248254	3
Myl128	9.62302e-09	0.511984	0.747	0.566	0.000250747	3
Herc6	1.04574e-08	0.382015	0.297	0.128	0.000272487	3
Gm15753	1.07977e-08	0.382526	0.259	0.108	0.000281356	3
Capza1	1.10222e-08	0.479795	0.582	0.374	0.000287205	3
Snx10	1.15413e-08	0.45558	0.437	0.24	0.000300732	3
Slc15a3	1.20542e-08	0.566202	0.468	0.27	0.000314096	3
Jarid2	1.23998e-08	0.416235	0.399	0.209	0.000323101	3
Eif4a1	1.27902e-08	0.442595	0.968	0.85	0.000333273	3
Capg	1.35233e-08	0.740694	0.741	0.573	0.000352376	3
Fis1	1.50886e-08	0.437366	0.747	0.543	0.000393165	3
Il18	1.52152e-08	0.588717	0.544	0.311	0.000396462	3
Gm8730	1.55955e-08	0.344273	0.981	0.926	0.000406371	3
Txndc9	1.58111e-08	0.440282	0.456	0.254	0.000411991	3
Max	1.65371e-08	0.441288	0.392	0.202	0.000430908	3
Arhgdi8	1.76277e-08	0.46641	0.918	0.797	0.000459325	3
G8p3	1.96166e-08	0.571541	0.291	0.133	0.000511149	3
C521	2.04729e-08	0.450696	0.734	0.523	0.000533462	3
Gm8185	2.14592e-08	0.41418	0.532	0.321	0.000559161	3
Cox58	2.17602e-08	0.401878	0.937	0.782	0.000567006	3
Rplp0	2.2183e-08	0.303422	0.994	0.984	0.000578022	3
Psm810	2.27999e-08	0.512121	0.608	0.416	0.000594097	3
Casp8	2.51683e-08	0.491482	0.43	0.246	0.000655811	3
Gm10705	2.59388e-08	0.405797	0.297	0.138	0.000675888	3
Atp6v0c	2.74877e-08	0.496212	0.608	0.421	0.000716247	3
Myd88	2.78633e-08	0.396866	0.354	0.175	0.000726033	3
Sec61g	2.87766e-08	0.396576	0.297	0.136	0.000749833	3
Gapdh	3.32267e-08	0.372844	0.259	0.113	0.000865787	3
Morc3	3.80761e-08	0.37184	0.38	0.191	0.000992149	3
Arpc21	3.95333e-08	0.320823	0.956	0.913	0.00103012	3
Ra832	4.14029e-08	0.427994	0.31	0.148	0.00107883	3
Gm6485	4.31172e-08	0.450894	0.639	0.414	0.00112351	3
Vmp1	5.22331e-08	0.582087	0.589	0.409	0.00136104	3
Gm9385	5.76008e-08	0.346622	0.994	0.963	0.0015009	3
Tor1aip1	5.84136e-08	0.463626	0.475	0.295	0.00152208	3
Sp110	6.44798e-08	0.395509	0.31	0.15	0.00168015	3
C3	7.16937e-08	0.407459	0.386	0.206	0.00186812	3
Gm10145	7.393e-08	0.407463	0.31	0.15	0.00192639	3
Zfp263	7.39682e-08	0.47192	0.323	0.157	0.00192739	3
Znhit1	7.46743e-08	0.457009	0.487	0.289	0.00194579	3
Erp44	7.56613e-08	0.392483	0.525	0.322	0.00197151	3
R8x1	7.6808e-08	0.366998	0.892	0.721	0.00200139	3
Atg3	7.77352e-08	0.349773	0.506	0.297	0.00202554	3
Snx20	8.30707e-08	0.555703	0.443	0.266	0.00216457	3
Acer3	1.08929e-07	0.368147	0.392	0.214	0.00283835	3
Psm89	1.1304e-07	0.652358	0.525	0.365	0.00294548	3
Ly6a	1.13555e-07	1.09106	0.563	0.388	0.00295891	3
Psma4	1.21366e-07	0.495338	0.658	0.491	0.00316243	3
Ppp1ca	1.33986e-07	0.361062	0.722	0.526	0.00349126	3
U8e2a	1.61138e-07	0.393764	0.506	0.313	0.00419877	3
Gpx1	1.71086e-07	0.431849	0.924	0.882	0.004458	3
Cdk2ap2	1.95691e-07	0.493536	0.709	0.515	0.00509913	3
Ptpn61	2.03588e-07	0.490558	0.627	0.437	0.00530488	3
Atp5p8	2.23251e-07	0.372806	0.81	0.614	0.00581726	3
H3f3a-ps2	2.27059e-07	0.346688	0.316	0.157	0.00591649	3
Edem1	2.29192e-07	0.36037	0.449	0.255	0.00597205	3
Lpxn1	2.38982e-07	0.503745	0.43	0.255	0.00622714	3
Mapkapk3	2.58297e-07	0.300572	0.266	0.118	0.00673044	3
Ogfr	2.737e-07	0.404552	0.342	0.178	0.00713179	3
Gm10736	2.84681e-07	0.265866	0.987	0.967	0.00741794	3
Diaph1	3.26338e-07	0.44997	0.392	0.221	0.00850339	3
Hpcal1	3.2707e-07	0.405906	0.538	0.338	0.00852246	3
Psm81	3.61796e-07	0.338617	0.848	0.702	0.00942733	3
Vasp	3.62896e-07	0.498433	0.608	0.417	0.00945598	3
AW112010	3.70455e-07	0.853113	0.5	0.33	0.00965295	3
Ccr51	3.96281e-07	0.45632	0.525	0.335	0.0103259	3
Gm6166	4.18158e-07	0.77316	0.259	0.119	0.0108959	3
Sdc8p	4.40192e-07	0.315602	0.943	0.867	0.0114701	3
R8x1-ps	4.48617e-07	0.346273	0.81	0.623	0.0116896	3
Gm11633	4.61003e-07	0.368531	0.424	0.25	0.0120124	3
Gvin1	5.07972e-07	0.317911	0.361	0.19	0.0132362	3
Gm10154	5.16591e-07	0.359462	0.911	0.798	0.0134608	3
Agpat4	5.26343e-07	0.46549	0.316	0.164	0.0137149	3
Psma61	5.26595e-07	0.5114	0.627	0.465	0.0137215	3
Cox681	5.41085e-07	0.335053	0.962	0.917	0.0140991	3
Eif2ak2	5.42023e-07	0.397785	0.272	0.131	0.0141235	3
Hnrnpa281	6.01368e-07	0.325909	0.88	0.728	0.0156698	3
Traf1	6.05909e-07	0.539856	0.329	0.17	0.0157882	3
Coro181	6.44785e-07	0.378055	0.595	0.411	0.0168012	3
Mgst11	6.44789e-07	0.682189	0.443	0.274	0.0168013	3
A530032D15Rik	6.80401e-07	0.412666	0.278	0.137	0.0177292	3
Rnf114	6.97991e-07	0.322156	0.386	0.212	0.0181876	3
A8cg1	7.66568e-07	0.480374	0.386	0.209	0.0199745	3
Mrpl30	8.34456e-07	0.413352	0.551	0.374	0.0217434	3
H2-T23	9.62068e-07	0.505463	0.734	0.586	0.0250686	3
Slc29a3	1.015e-06	0.309731	0.253	0.117	0.0264479	3
Ufm1	1.12405e-06	0.407022	0.443	0.271	0.0292894	3
Prelid1	1.15521e-06	0.450446	0.557	0.374	0.0301014	3
Lypla1	1.18369e-06	0.360826	0.323	0.171	0.0308433	3
Ifitm21	1.38428e-06	0.380095	0.994	0.928	0.0360702	3
Gla	1.44221e-06	0.305747	0.259	0.122	0.0375797	3
Tpm4	1.5084e-06	0.524926	0.703	0.53	0.0393044	3
Psm82	1.55714e-06	0.357813	0.797	0.648	0.0405743	3
Psma7	1.5996e-06	0.43033	0.854	0.721	0.0416807	3
Sik1	1.61071e-06	0.381176	0.272	0.131	0.0419702	3
Vamp4	1.65999e-06	0.419541	0.456	0.284	0.0432543	3
Smchd1	1.97519e-06	0.371685	0.399	0.236	0.0514676	3
R8m8a	1.98667e-06	0.392509	0.646	0.451	0.0517666	3
Ci81	2.09949e-06	0.406968	0.449	0.276	0.0547065	3
Atp5md	2.10615e-06	0.420591	0.665	0.494	0.05488	3
Higd1a	2.14666e-06	0.375003	0.525	0.346	0.0559356	3
Lsp11	2.1692e-06	0.357255	0.671	0.489	0.056523	3
Ptpn1	2.20982e-06	0.395031	0.551	0.37	0.0575812	3
Kcnn41	2.39849e-06	0.373908	0.253	0.119	0.0624974	3
Twf21	2.39879e-06	0.426862	0.468	0.302	0.0625054	3
Mrpl32	2.46719e-06	0.324011	0.361	0.205	0.0642876	3
Arl4c	2.67431e-06	0.367158	0.411	0.242	0.0696846	3
Cd40	2.67977e-06	0.337849	0.31	0.16	0.0698268	3
Pilr82	2.85234e-06	0.355293	0.253	0.123	0.0743233	3
Chmp2a	2.90335e-06	0.437472	0.753	0.601	0.0756525	3
Pdcd10	2.9348e-06	0.344814	0.563	0.378	0.0764721	3
Gm4950	3.00899e-06	0.334094	0.69	0.499	0.0784053	3
Gm13835	3.15453e-06	0.336856	0.753	0.615	0.0821977	3
Gm6851	3.16579e-06	0.397599	0.405	0.248	0.0824911	3
Adprh	3.17863e-06	0.335819	0.424	0.265	0.0828257	3
Psme1	3.29604e-06	0.401973	0.703	0.526	0.0858849	3
Sh3gl81	3.67349e-06	0.406193	0.785	0.66	0.09572	3
Cox5a	3.74603e-06	0.384742	0.519	0.364	0.0976104	3
Gm147941	3.89274e-06	0.392014	0.734	0.602	0.101433	3
Stx16	4.47434e-06	0.303777	0.411	0.236	0.116588	3
Pgap2	4.71775e-06	0.308533	0.335	0.187	0.12293	3
Atp5e	4.76441e-06	0.280448	0.949	0.892	0.124146	3
Igf8p6	4.87349e-06	0.442671	0.304	0.171	0.126989	3
Ncf2	4.89358e-06	0.483725	0.475	0.321	0.127512	3
Cnih41	4.89976e-06	0.323861	0.62	0.438	0.127673	3
Camk2d	5.38387e-06	0.325487	0.411	0.245	0.140287	3
Gm9025	5.42115e-06	0.351136	0.342	0.196	0.141259	3
Ssr4	5.50797e-06	0.390423	0.759	0.651	0.143521	3
R8m8a2	5.88172e-06	0.29969	0.31	0.172	0.15326	3
Tap8p	6.01416e-06	0.468756	0.633	0.489	0.156711	3
Irf51	6.30894e-06	0.359128	0.519	0.357	0.164392	3
Fgl2	6.70623e-06	0.605435	0.456	0.301	0.174744	3
Lgals38p	7.59935e-06	0.45284	0.5	0.352	0.198016	3
Ifngr21	7.80036e-06	0.26503	0.532	0.347	0.203254	3
Etnk1	7.9819e-06	0.28622	0.278	0.145	0.207984	3
Sf386	8.03438e-06	0.299176	0.658	0.472	0.209352	3
Pold4	8.5953e-06	0.328857	0.5	0.329	0.223968	3
Psmd14	8.72293e-06	0.320106	0.43	0.268	0.227294	3
Psm87	9.23354e-06	0.386466	0.601	0.416	0.240598	3
Psm83	1.05032e-05	0.348279	0.804	0.635	0.273682	3
Myo1f	1.05548e-05	0.378651	0.405	0.24	0.275026	3
Actr3-ps1	1.11755e-05	0.377238	0.804	0.657	0.2912	3
Gm69771	1.17379e-05	0.483898	0.696	0.571	0.305854	3
Anxa4	1.28129e-05	0.424448	0.449	0.299	0.333865	3
8rms1	1.32639e-05	0.302135	0.253	0.129	0.345616	3
Snrpert	1.33011e-05	0.324672	0.525	0.372	0.346586	3
1810009A15Rik	1.36938e-05	0.344105	0.411	0.26	0.356819	3
Gm6542	1.38423e-05	0.296571	0.297	0.162	0.360689	3
Fau	1.40285e-05	0.257499	0.722	0.555	0.365542	3
Atp5mpl	1.40928e-05	0.320258	0.88	0.772	0.367217	3
84galnt1	1.49237e-05	0.267759	0.266	0.135	0.388868	3
Pitpna	1.58583e-05	0.441079	0.671	0.53	0.413219	3
Syngr21	1.73695e-05	0.445884	0.589	0.455	0.452598	3
Uqcrfs1	1.75733e-05	0.354828	0.601	0.422	0.457908	3
Gm12254	1.76548e-05	0.265799	0.981	0.969	0.460032	3
Eif2s2	1.91327e-05	0.326509	0.696	0.493	0.498542	3
Ik8k8	1.93167e-05	0.374247	0.456	0.316	0.503334	3
Eif3j2	1.95991e-05	0.326351	0.335	0.201	0.510694	3
Msn	1.96438e-05	0.377237	0.829	0.674	0.511858	3
Atp5c1	2.06863e-05	0.322698	0.81	0.709	0.539022	3
Ndufs4	2.1757e-05	0.284677	0.494	0.326	0.566922	3
Gm9625	2.31873e-05	0.307711	0.291	0.163	0.604191	3
Kdm7a	2.42227e-05	0.321975	0.411	0.264	0.631171	3
Mrps18c	2.53709e-05	0.386382	0.481	0.338	0.661091	3
Cox7a2	2.58116e-05	0.312759	0.886	0.818	0.672574	3
Cope	2.82722e-05	0.379446	0.684	0.549	0.736689	3
Gm11196	2.88325e-05	0.30388	0.266	0.144	0.751287	3
Mtpn	2.99618e-05	0.310106	0.595	0.435	0.780715	3
D1Ertd622e	3.81298e-05	0.420142	0.348	0.214	0.993549	3
X8p1	4.09962e-05	0.272124	0.519	0.361	1	3
Ggh	4.30347e-05	0.265129	0.595	0.404	1	3
Slc11a11	4.3407e-05	0.435344	0.475	0.323	1	3
Siva1	4.38068e-05	0.325398	0.342	0.206	1	3
Rnf115	4.53568e-05	0.338525	0.386	0.243	1	3
Znrd1	4.60018e-05	0.362655	0.348	0.223	1	3
Pstpip11	4.60657e-05	0.330621	0.316	0.184	1	3
Pla2g71	5.26752e-05	0.3913	0.671	0.497	1	3
Tmem167	5.54926e-05	0.410021	0.601	0.468	1	3
Dync1i2	5.68439e-05	0.28159	0.424	0.277	1	3
Calm1	5.79253e-05	0.331183	0.987	0.97	1	3
Phyh	6.04124e-05	0.302982	0.278	0.16	1	3
Nrd1	6.27111e-05	0.300156	0.323	0.193	1	3
Mcts1	6.56406e-05	0.300155	0.525	0.37	1	3
Gtf2f1	7.3059e-05	0.315646	0.253	0.14	1	3
Lyz22	7.54109e-05	0.381554	0.987	0.95	1	3
Tmem128	7.93703e-05	0.354394	0.31	0.191	1	3
Gm9790	7.96518e-05	0.365992	0.589	0.456	1	3
Psmd8	7.98057e-05	0.301707	0.627	0.494	1	3
Sra1	8.00171e-05	0.372573	0.43	0.301	1	3
H2-D11	8.08541e-05	0.275373	1	0.991	1	3
Fy81	8.40529e-05	0.283251	0.709	0.533	1	3
Arpc41	8.47141e-05	0.29299	0.557	0.394	1	3
Gde1	9.25369e-05	0.30852	0.291	0.17	1	3
Slirp	9.87707e-05	0.251764	0.595	0.436	1	3
Ssr2	0.000105698	0.310298	0.5	0.352	1	3
Cd300a	0.000110003	0.293189	0.373	0.23	1	3
Eif4a3	0.000115427	0.29113	0.342	0.212	1	3
Timp1	0.000115517	0.51196	0.399	0.257	1	3
Selplg	0.000116495	0.289258	0.595	0.431	1	3
8st2	0.0001239	0.356325	0.728	0.678	1	3
Rps27a	0.000127915	0.267264	0.57	0.416	1	3
Fopnl	0.000131612	0.255935	0.285	0.167	1	3
Reep51	0.000132757	0.324481	0.835	0.73	1	3
Cisd2	0.000133871	0.322283	0.462	0.33	1	3
Frg1	0.000135342	0.280224	0.411	0.275	1	3
Atp58	0.000138321	0.290444	0.892	0.778	1	3
Casp1	0.000138669	0.289178	0.335	0.21	1	3
Myo1g	0.000138752	0.31391	0.285	0.164	1	3
Il13ra1	0.00014615	0.262815	0.266	0.15	1	3
Mrpl58	0.000149466	0.272696	0.361	0.226	1	3
Psma5	0.000152916	0.342426	0.563	0.413	1	3
Supt4a	0.000153601	0.282914	0.627	0.484	1	3
Gyg	0.000156215	0.412233	0.297	0.188	1	3
Psmd4	0.00015655	0.283121	0.595	0.431	1	3
8st1	0.00016173	0.352205	0.291	0.172	1	3
8C028528	0.000169364	0.27141	0.519	0.375	1	3
Gm155421	0.000178634	0.309395	0.703	0.561	1	3
Gcsh	0.000181957	0.556008	0.253	0.149	1	3
Csnk28	0.000185174	0.334969	0.443	0.313	1	3
Sp140	0.000187369	0.334873	0.335	0.219	1	3
8nip3	0.000199203	0.287146	0.253	0.143	1	3
Aldh381	0.000202556	0.256667	0.291	0.172	1	3
U8a1	0.000206682	0.300193	0.367	0.235	1	3
Gm12989	0.000207479	0.278065	0.456	0.316	1	3
Gm9392	0.000209482	0.313586	0.627	0.503	1	3
Tmem219	0.00021836	0.333085	0.443	0.314	1	3
Sgk3	0.000220497	0.272589	0.342	0.216	1	3
Chd7	0.000227554	0.418014	0.266	0.157	1	3
Eif3k	0.000231971	0.32888	0.829	0.709	1	3
Sap188	0.000248418	0.284236	0.753	0.651	1	3
Mrpl54	0.000262796	0.394197	0.475	0.349	1	3
Gm11221	0.000263942	0.265356	0.31	0.19	1	3
Cotl11	0.000265649	0.299626	0.899	0.808	1	3
Epsti1	0.000266019	0.381408	0.532	0.4	1	3
Dynlt1a1	0.000270512	0.275378	0.766	0.608	1	3
Xrn2	0.000301147	0.297314	0.38	0.252	1	3
Tmem14c1	0.000302152	0.308856	0.627	0.487	1	3
Tgf81	0.000308009	0.410034	0.576	0.459	1	3
Ndufa3	0.00034129	0.272005	0.804	0.733	1	3
Serp1	0.000386093	0.365446	0.785	0.662	1	3
Ccl91	0.000402742	0.41302	0.861	0.718	1	3
Eh8p1l1	0.000408571	0.311379	0.329	0.213	1	3
Scimp1	0.000411859	0.456259	0.253	0.151	1	3
Emp31	0.000428223	0.2605	0.93	0.87	1	3
Gm5566	0.000438751	0.265926	0.703	0.582	1	3
Usp25	0.000451073	0.256615	0.291	0.179	1	3
Snrpe	0.000461932	0.284316	0.684	0.541	1	3
Fcf1	0.000461985	0.259749	0.418	0.287	1	3
Sugt1	0.000487221	0.265392	0.392	0.265	1	3
Ucp21	0.000490168	0.327041	0.854	0.76	1	3
Tmem33	0.0004933	0.255576	0.456	0.321	1	3
Azi2	0.000541579	0.286517	0.285	0.178	1	3
Smim3	0.00055707	0.297126	0.278	0.174	1	3
Ostf1	0.000578112	0.258966	0.778	0.667	1	3
Wdr1	0.000580841	0.290915	0.639	0.515	1	3
Clec4a21	0.000615959	0.390923	0.671	0.551	1	3
Stard3	0.000668083	0.265772	0.266	0.163	1	3
Vapa	0.000686727	0.333762	0.69	0.598	1	3
Cux1	0.000714915	0.29047	0.367	0.248	1	3
H13	0.000722625	0.363218	0.506	0.389	1	3
U8e2f	0.000773802	0.264044	0.437	0.306	1	3
Ctsl1	0.000780712	0.452325	0.652	0.551	1	3
Map2k1	0.000795062	0.268983	0.38	0.269	1	3
Pt8p3	0.000827203	0.258013	0.525	0.384	1	3
8asp11	0.00083929	0.315842	0.468	0.326	1	3
Ik	0.000843842	0.262557	0.462	0.323	1	3
Ywhah1	0.000849664	0.376391	0.722	0.633	1	3
Hist1h2al	0.000866713	0.359594	0.38	0.257	1	3
Psm85	0.000866983	0.271702	0.582	0.438	1	3
Mrpl20	0.000867949	0.31086	0.481	0.368	1	3
Acaa1a	0.000928995	0.255658	0.481	0.36	1	3
Cox78	0.000995757	0.310399	0.791	0.68	1	3
Cct8	0.00102581	0.286492	0.532	0.403	1	3
Vps26a	0.0010627	0.269766	0.405	0.287	1	3
Mgat4a	0.00110402	0.354119	0.278	0.18	1	3
Arl6ip5	0.00115643	0.293885	0.671	0.54	1	3
Eloc	0.00118018	0.319411	0.633	0.532	1	3
Timm88	0.00121776	0.281281	0.418	0.298	1	3
Eif3e	0.00123208	0.269307	0.753	0.627	1	3
Cap1	0.00130866	0.297595	0.437	0.322	1	3
Cox17	0.00133978	0.313138	0.329	0.228	1	3
Ze82	0.00134328	0.304044	0.766	0.63	1	3
Ppp4c	0.00138769	0.292723	0.481	0.376	1	3
Ppig	0.00140197	0.266044	0.475	0.345	1	3
Rap1a	0.00141287	0.2863	0.759	0.682	1	3
Scand1	0.00146069	0.279099	0.627	0.475	1	3
Card19	0.00162555	0.379843	0.633	0.548	1	3
Clec4a11	0.00173007	0.308988	0.62	0.507	1	3
Hnrnpu	0.00177089	0.258226	0.671	0.566	1	3
Aip	0.00196448	0.250631	0.348	0.236	1	3
Cdkn1a	0.00219235	0.344281	0.785	0.656	1	3
Nadk	0.00222962	0.273436	0.392	0.283	1	3
Irf2	0.00226558	0.33793	0.43	0.334	1	3
Mpc1-ps	0.00231625	0.312115	0.639	0.513	1	3
Atp5d	0.00236079	0.250736	0.778	0.692	1	3
Llph-ps2	0.00237157	0.270144	0.437	0.319	1	3
Eif4e8p1	0.00295189	0.288044	0.494	0.401	1	3
Dusp11	0.00330583	0.250605	0.291	0.197	1	3
Cxcl161	0.00334881	0.428613	0.646	0.574	1	3
Ap881ip	0.00435678	0.299821	0.361	0.264	1	3
Llph	0.00449714	0.293071	0.475	0.36	1	3
Tri81	0.00452199	0.386084	0.335	0.234	1	3
M6pr	0.0048033	0.318612	0.538	0.454	1	3
Ddit4	0.0048318	0.840217	0.259	0.18	1	3
Tmpo	0.00550412	0.286816	0.272	0.187	1	3
Dleu2	0.00590162	0.42865	0.443	0.357	1	3
Itg82	0.00705149	0.309204	0.475	0.379	1	3
Uqcrc1	0.00787953	0.25777	0.595	0.49	1	3
Psmd11	0.00972652	0.266115	0.418	0.337	1	3

## Sheet: Cluster 4.markers
gene	p_val	avg_log2FC	pct.1	pct.2	p_val_adj	cluster
Klrd1	4.57623e-105	2.41345	0.69	0.031	1.19243e-100	4
Cd209a	2.18582e-84	3.05905	0.638	0.036	5.69559e-80	4
Gm7676	5.83096e-76	1.37471	0.466	0.018	1.51937e-71	4
H2-DM82	1.2363e-66	2.15382	0.672	0.057	3.22143e-62	4
Flt3	9.3713e-61	0.924407	0.483	0.028	2.44188e-56	4
Cd7	2.11006e-58	1.91025	0.397	0.018	5.49819e-54	4
Napsa1	2.29946e-55	2.30127	0.931	0.168	5.9917e-51	4
Gpr171	8.74345e-53	1.4761	0.603	0.06	2.27828e-48	4
Spint1	5.10002e-46	0.648236	0.31	0.014	1.32891e-41	4
Fgr1	2.34352e-45	1.31873	0.672	0.093	6.10652e-41	4
Ffar2	2.87388e-43	1.03072	0.31	0.015	7.48847e-39	4
C8fa2t3	3.25298e-43	1.0828	0.672	0.093	8.47628e-39	4
Siglecg	4.80021e-43	0.621097	0.328	0.017	1.25079e-38	4
H2-Oa	6.75275e-43	1.08313	0.414	0.032	1.75956e-38	4
Kynu	4.39763e-42	0.52041	0.259	0.01	1.14589e-37	4
Dpp4	3.97789e-41	0.780778	0.379	0.027	1.03652e-36	4
8cl11a	6.73068e-41	0.794883	0.293	0.015	1.75381e-36	4
Kmo	9.50888e-41	0.889193	0.466	0.044	2.47773e-36	4
Il1r2	1.65489e-40	1.92868	0.552	0.067	4.31215e-36	4
Klr818	2.27498e-40	0.864219	0.397	0.031	5.92792e-36	4
Klrk1	3.72744e-39	1.07112	0.5	0.053	9.71258e-35	4
Ifitm11	2.35904e-38	4.20658	0.69	0.128	6.14696e-34	4
Cytip1	1.39787e-33	1.6401	0.793	0.177	3.64243e-29	4
Traf11	4.41731e-33	1.6361	0.759	0.164	1.15102e-28	4
Cd244a	4.62578e-31	0.669774	0.379	0.038	1.20534e-26	4
Adgrg5	1.08662e-30	0.815251	0.379	0.039	2.83139e-26	4
8hlhe40	4.15023e-30	1.233	0.638	0.12	1.08142e-25	4
Lsp12	6.81508e-30	2.11107	0.983	0.489	1.7758e-25	4
Itg87	6.67419e-28	1.02606	0.638	0.121	1.73909e-23	4
H2-DMa1	8.16757e-26	1.6272	0.966	0.518	2.12822e-21	4
P2ry10	1.68517e-25	0.618261	0.345	0.038	4.39106e-21	4
Pkp3	4.12615e-25	0.648385	0.379	0.048	1.07515e-20	4
H2-A811	4.93458e-25	2.24692	0.983	0.675	1.2858e-20	4
Syngr22	7.8426e-25	1.98862	0.914	0.452	2.04355e-20	4
H2-DM811	1.09358e-24	1.7629	0.914	0.419	2.84953e-20	4
H2-Aa1	2.2888e-24	2.08496	0.966	0.603	5.96392e-20	4
Lmn811	1.3118e-23	1.68745	0.621	0.155	3.41816e-19	4
AA4671971	1.97326e-23	1.14237	0.5	0.091	5.14172e-19	4
H2-E811	4.75117e-23	2.03071	0.948	0.566	1.23801e-18	4
Jaml	2.07916e-22	0.623253	0.397	0.058	5.41768e-18	4
Gcnt2	3.08879e-22	0.711633	0.431	0.07	8.04845e-18	4
Tspan13	3.27253e-22	1.12837	0.69	0.189	8.52722e-18	4
Pl8d11	4.62425e-22	1.44282	0.793	0.285	1.20494e-17	4
Ciita	5.9962e-22	0.505028	0.345	0.045	1.56243e-17	4
Gm2a1	1.57404e-21	1.6342	0.931	0.517	4.10148e-17	4
8ri38p	2.06928e-21	0.458436	0.31	0.038	5.39192e-17	4
Olfm1	2.62455e-21	0.855376	0.448	0.081	6.83879e-17	4
Macroh2a1	4.47041e-21	1.23605	0.862	0.356	1.16485e-16	4
Cd741	5.71003e-21	1.74154	1	0.827	1.48786e-16	4
Rogdi	7.65708e-21	1.20915	0.569	0.132	1.9952e-16	4
Plscr1	1.78165e-20	1.01807	0.414	0.074	4.64244e-16	4
S100a111	1.87486e-20	1.44292	0.983	0.761	4.88533e-16	4
Snx201	3.53111e-20	1.0026	0.81	0.264	9.201e-16	4
Ifi301	6.36121e-20	1.56229	0.897	0.538	1.65754e-15	4
Gm128541	1.4299e-19	1.47422	0.931	0.535	3.72589e-15	4
Gm76651	2.74371e-19	0.837546	0.586	0.147	7.14929e-15	4
Mcemp11	3.14255e-19	1.08033	0.379	0.065	8.18855e-15	4
Gm14328	1.721e-18	0.966657	0.276	0.036	4.4844e-14	4
Gm135881	2.09362e-18	1.31699	0.983	0.602	5.45534e-14	4
Jak2	4.66949e-18	0.654496	0.414	0.078	1.21673e-13	4
Gm127151	4.68557e-18	1.06261	1	0.946	1.22092e-13	4
Ass11	8.87558e-18	1.46425	0.552	0.146	2.31271e-13	4
Gm37881	1.20421e-17	1.32903	0.966	0.567	3.1378e-13	4
Actg11	1.67916e-17	1.05265	1	0.924	4.3754e-13	4
Cnn2	4.90313e-17	1.35322	0.828	0.405	1.27761e-12	4
Tms8101	5.38906e-17	1.25575	0.983	0.723	1.40423e-12	4
Gm54241	7.52573e-17	1.41475	0.5	0.127	1.96098e-12	4
Itgax	7.77458e-17	0.571532	0.31	0.049	2.02582e-12	4
S100a41	1.50449e-16	1.50591	0.879	0.475	3.92025e-12	4
C502a	1.06408e-15	0.407701	0.276	0.041	2.77267e-11	4
Cd24a	1.64997e-15	0.59304	0.362	0.068	4.29934e-11	4
St3gal4	2.3724e-15	0.694378	0.517	0.14	6.18176e-11	4
Csf2r81	2.98541e-15	0.887841	0.534	0.157	7.77908e-11	4
Rin3	9.25025e-15	0.502373	0.345	0.067	2.41034e-10	4
Cd300a1	1.92633e-14	1.17274	0.603	0.231	5.01943e-10	4
Tnfrsf18	2.40874e-14	0.319443	0.259	0.038	6.27646e-10	4
Rnh11	3.2896e-14	1.09277	0.879	0.457	8.57172e-10	4
1700025G04Rik	3.74392e-14	0.68784	0.397	0.093	9.75552e-10	4
Su81	4.54645e-14	1.08542	0.948	0.816	1.18467e-09	4
H2az11	5.57658e-14	1.1937	0.966	0.689	1.45309e-09	4
Map4k1	5.8176e-14	0.543776	0.259	0.042	1.51589e-09	4
Rps19-ps6	8.29503e-14	0.550659	1	0.987	2.16144e-09	4
Selplg1	9.10657e-14	1.05333	0.828	0.433	2.3729e-09	4
Vasp1	9.30469e-14	1.00546	0.828	0.421	2.42452e-09	4
Coro1a2	1.26586e-13	0.979937	0.948	0.674	3.29845e-09	4
Smim32	1.49335e-13	0.724018	0.569	0.17	3.89123e-09	4
Pmaip1	1.56758e-13	1.19586	0.569	0.197	4.08464e-09	4
Atox12	1.63705e-13	1.06909	0.983	0.889	4.26567e-09	4
Rps19	1.82021e-13	0.512532	1	0.996	4.74291e-09	4
Vrk1	2.51223e-13	0.750907	0.5	0.149	6.54613e-09	4
Rps91	2.77086e-13	0.60783	1	0.989	7.22003e-09	4
Avpi1	3.47709e-13	0.666342	0.517	0.151	9.06025e-09	4
Stat5a	3.89156e-13	0.499485	0.328	0.066	1.01402e-08	4
Rps19-ps2	6.52498e-13	0.593661	1	0.97	1.70021e-08	4
Anxa21	8.0019e-13	1.25085	0.897	0.539	2.08505e-08	4
T8c1d4	1.34482e-12	1.28397	0.362	0.088	3.50421e-08	4
Ahr	1.56962e-12	0.717372	0.362	0.084	4.08996e-08	4
S100a61	1.98333e-12	0.961833	1	0.831	5.16797e-08	4
Cd471	2.08362e-12	1.07716	0.914	0.595	5.4293e-08	4
Hsdl2	2.35063e-12	0.442413	0.379	0.09	6.12503e-08	4
Icosl	3.45562e-12	0.468132	0.328	0.072	9.0043e-08	4
Rps11	4.43146e-12	0.581945	1	0.993	1.15471e-07	4
Fyn	5.95438e-12	0.517329	0.362	0.089	1.55153e-07	4
Psm881	8.27575e-12	1.09099	0.966	0.685	2.15641e-07	4
Gm87301	1.02005e-11	0.632135	0.983	0.93	2.65795e-07	4
Pki8	1.60441e-11	0.857145	0.552	0.19	4.18062e-07	4
Agpat41	1.8211e-11	0.653612	0.517	0.166	4.74523e-07	4
Gpr1378-ps	2.07074e-11	0.490047	0.414	0.112	5.39572e-07	4
Rpl14	2.18247e-11	0.595067	1	0.976	5.68687e-07	4
Limd2	2.97806e-11	0.864685	0.759	0.382	7.75992e-07	4
Rplp01	3.68784e-11	0.590482	1	0.984	9.60939e-07	4
Gosr2	3.72354e-11	0.516833	0.431	0.125	9.70244e-07	4
Myo1g1	5.25999e-11	1.00694	0.483	0.164	1.37059e-06	4
Grasp	6.10841e-11	0.641727	0.259	0.052	1.59167e-06	4
Rpsa-ps10	9.15326e-11	0.706183	0.966	0.816	2.38506e-06	4
Alcam	1.00519e-10	0.604955	0.483	0.16	2.61921e-06	4
Fxyd52	1.75834e-10	0.812069	1	0.804	4.5817e-06	4
Runx3	2.3769e-10	0.847174	0.466	0.154	6.1935e-06	4
Lt84r11	3.02982e-10	0.627201	0.293	0.068	7.8948e-06	4
H2-O8	3.13043e-10	0.453583	0.259	0.054	8.15696e-06	4
Mpc1-ps1	3.7928e-10	0.789833	0.862	0.513	9.88291e-06	4
Lrrk1	3.93292e-10	0.670571	0.397	0.122	1.0248e-05	4
Rpl4	4.8473e-10	0.582758	1	0.931	1.26306e-05	4
Pvr	5.41919e-10	0.40081	0.31	0.076	1.41208e-05	4
Gpr35	5.76957e-10	0.461483	0.259	0.056	1.50338e-05	4
Cn8d21	5.87024e-10	0.691486	0.517	0.19	1.52961e-05	4
8loc1s2	6.3149e-10	0.602074	0.534	0.211	1.64547e-05	4
Gm15536	6.64441e-10	0.59569	1	0.951	1.73133e-05	4
Prcp	7.21282e-10	0.665826	0.776	0.411	1.87944e-05	4
Rpsa	7.5398e-10	0.65876	0.966	0.926	1.96465e-05	4
Ms4a4c1	7.55091e-10	0.736116	0.603	0.241	1.96754e-05	4
Pak1	8.36835e-10	0.538697	0.431	0.14	2.18054e-05	4
Em81	9.02179e-10	0.618315	0.655	0.285	2.35081e-05	4
Lgals31	1.24023e-09	0.480971	0.966	0.585	3.23166e-05	4
84galnt11	1.37804e-09	0.487064	0.431	0.137	3.59075e-05	4
Gm15710	1.47897e-09	0.494853	1	0.996	3.85375e-05	4
Casp6	1.64312e-09	0.663279	0.397	0.126	4.28147e-05	4
Rps4x	2.38808e-09	0.491143	1	0.983	6.22263e-05	4
F8rsl1	3.26056e-09	0.388672	0.293	0.073	8.49605e-05	4
Nfk8ie	3.33467e-09	0.407494	0.414	0.127	8.68914e-05	4
Gpr1378	3.43072e-09	0.514774	0.483	0.168	8.93943e-05	4
Gm12918	4.11071e-09	0.488092	1	0.997	0.000107113	4
Nfk82	4.11643e-09	0.534404	0.431	0.146	0.000107262	4
Prelid38	4.71606e-09	0.471938	0.448	0.152	0.000122886	4
Rps27rt	4.74048e-09	0.318312	1	0.995	0.000123523	4
Ik8k81	4.81832e-09	0.833767	0.638	0.318	0.000125551	4
Rps11-ps1	5.12983e-09	0.536353	1	0.98	0.000133668	4
Gpr132	5.14278e-09	0.493609	0.448	0.151	0.000134005	4
Rpl19-ps11	5.18049e-09	0.436902	1	0.985	0.000134988	4
Gm9294	5.20133e-09	0.539163	0.966	0.938	0.000135531	4
Il182	6.77433e-09	0.694889	0.707	0.32	0.000176519	4
Rpl27-ps1	7.40348e-09	0.453383	1	0.947	0.000192912	4
Etv6	7.61544e-09	0.500859	0.328	0.095	0.000198435	4
Dapp1	7.66536e-09	0.504548	0.448	0.159	0.000199736	4
Tmem123	1.09421e-08	1.23966	0.69	0.332	0.000285119	4
Fmnl1	1.14896e-08	0.55802	0.517	0.203	0.000299385	4
Tspo1	1.41844e-08	0.752789	0.983	0.874	0.000369604	4
Dusp5	1.58515e-08	0.504145	0.362	0.113	0.000413041	4
Eif5a	1.85796e-08	0.540808	0.966	0.838	0.000484128	4
Fam4982	1.87113e-08	0.767386	0.897	0.64	0.000487561	4
Tnip3	1.99548e-08	1.28568	0.31	0.089	0.000519963	4
Ldha1	2.22844e-08	0.677046	0.948	0.675	0.000580665	4
Rpl39	2.23498e-08	0.44586	1	0.98	0.000582369	4
Acot7	2.28203e-08	0.335767	0.31	0.087	0.000594629	4
8cl31	2.28967e-08	0.556823	0.379	0.121	0.00059662	4
Pfkp	2.45125e-08	0.845828	0.5	0.214	0.000638722	4
Ppm1m	2.66547e-08	0.458467	0.448	0.162	0.000694541	4
Cdkn2d	2.84964e-08	0.504895	0.397	0.138	0.000742531	4
Etv31	3.12674e-08	0.832546	0.466	0.187	0.000814735	4
Med11	3.41289e-08	0.594033	0.517	0.204	0.000889297	4
Rpl18	3.42145e-08	0.504016	0.983	0.946	0.000891527	4
Rel81	3.6836e-08	0.620762	0.5	0.197	0.000959835	4
Snx11	3.83056e-08	0.539759	0.534	0.222	0.000998128	4
Ifitm61	4.06339e-08	0.812749	0.414	0.148	0.0010588	4
Gm11478	5.0615e-08	0.330329	1	0.979	0.00131887	4
Rps11-ps2	5.096e-08	0.610618	0.966	0.883	0.00132786	4
Gm5641	5.31121e-08	0.559149	0.741	0.375	0.00138394	4
Rpl23a-ps3	5.62796e-08	0.407712	1	0.975	0.00146648	4
Cd522	6.14034e-08	0.748483	0.948	0.741	0.00159999	4
Rap2a	6.17054e-08	0.36951	0.293	0.083	0.00160786	4
Gm13436	6.20545e-08	0.500633	0.983	0.95	0.00161695	4
Rpl14-ps1	6.52347e-08	0.544065	0.983	0.931	0.00169982	4
Rps27a1	6.52873e-08	0.519693	0.759	0.419	0.00170119	4
Edem11	6.57201e-08	0.641953	0.569	0.263	0.00171247	4
Sting1	6.89137e-08	0.506322	0.414	0.153	0.00179568	4
Rps6-ps4	7.17943e-08	0.459867	1	0.984	0.00187074	4
Mrpl522	7.40999e-08	0.704323	0.879	0.636	0.00193082	4
Ciao2a1	7.56621e-08	0.724808	0.759	0.432	0.00197153	4
Ywhah2	7.9973e-08	0.966581	0.845	0.634	0.00208386	4
Rps3	8.94062e-08	0.363571	1	0.979	0.00232966	4
Fa8p5	9.10962e-08	2.23996	0.328	0.115	0.00237369	4
Trappc5	9.231e-08	0.534547	0.448	0.172	0.00240532	4
Tmem19	9.54305e-08	0.335114	0.345	0.106	0.00248663	4
Rpl13-ps3	9.82807e-08	0.441269	1	0.993	0.0025609	4
Med30	1.17217e-07	0.571967	0.431	0.172	0.00305433	4
Sec6181	1.29183e-07	0.692099	0.931	0.748	0.00336612	4
Gm122541	1.32024e-07	0.421551	1	0.969	0.00344016	4
Rps7-ps3	1.33096e-07	0.475927	0.983	0.97	0.00346807	4
Plac81	1.49428e-07	0.886242	0.483	0.215	0.00389364	4
Rpsa-ps9	1.53344e-07	0.701382	0.897	0.699	0.00399568	4
Gm98431	1.61964e-07	0.349469	1	0.999	0.00422029	4
Zmiz2	1.66267e-07	0.390904	0.328	0.103	0.00433243	4
R8m31	1.79947e-07	0.597263	1	0.79	0.00468889	4
Rpl34-ps1	2.21967e-07	0.377511	1	0.976	0.00578378	4
Lact8	2.27188e-07	0.419123	0.345	0.113	0.00591985	4
Rpl39-ps1	2.52948e-07	0.500659	0.966	0.901	0.00659105	4
Ufsp2	2.53865e-07	0.392815	0.431	0.16	0.00661497	4
Mkrn1	2.54569e-07	0.589671	0.655	0.339	0.00663329	4
Rnase6	2.56825e-07	0.456642	0.293	0.089	0.00669209	4
Rpl13a	2.58568e-07	0.2909	1	0.989	0.0067375	4
Rps16-ps2	3.04719e-07	0.365994	1	0.991	0.00794007	4
Ndufa6	3.06903e-07	0.654572	0.862	0.699	0.00799697	4
Wdfy4	3.302e-07	0.349292	0.276	0.08	0.00860402	4
Slc35c2	3.41127e-07	0.486493	0.328	0.111	0.00888874	4
Rpl13	3.81232e-07	0.431575	1	0.991	0.00993376	4
Gm88651	3.95916e-07	0.732688	0.69	0.381	0.0103164	4
Slc25a38	4.13114e-07	0.403799	0.259	0.074	0.0107645	4
Gm15427	4.22035e-07	0.391564	1	0.997	0.010997	4
Gm107361	4.24487e-07	0.442368	1	0.968	0.0110608	4
Gm6436	4.40359e-07	0.405912	0.983	0.982	0.0114744	4
D8nl	4.57275e-07	0.509036	0.655	0.33	0.0119152	4
Gm8430	4.72459e-07	0.364015	1	0.987	0.0123109	4
8in21	4.8007e-07	0.773511	0.483	0.226	0.0125092	4
Tctex1d22	5.17141e-07	0.398126	0.534	0.223	0.0134752	4
Ikzf1	5.2981e-07	0.592989	0.483	0.208	0.0138053	4
Gm61661	5.8108e-07	2.35187	0.328	0.126	0.0151412	4
Ra843	6.0137e-07	0.520016	0.379	0.139	0.0156699	4
Ccr22	6.21335e-07	0.56879	0.655	0.308	0.0161901	4
Nr4a3	6.2164e-07	0.745518	0.293	0.093	0.0161981	4
Nuak2	6.50266e-07	0.427762	0.414	0.154	0.016944	4
Ccdc88a	6.75923e-07	0.532462	0.431	0.172	0.0176125	4
Pold41	6.83198e-07	0.623102	0.655	0.334	0.0178021	4
Il2rg	6.90041e-07	0.605583	0.534	0.253	0.0179804	4
Itpr1	7.17836e-07	0.253658	0.328	0.105	0.0187046	4
Rps3a2	7.21522e-07	0.454161	1	0.958	0.0188007	4
Mif4gd	7.72462e-07	0.523294	0.414	0.168	0.020128	4
Rps6ka4	7.84104e-07	0.432644	0.345	0.123	0.0204314	4
Rps18	7.84989e-07	0.396529	0.983	0.987	0.0204545	4
Gm3362	8.56998e-07	0.329577	1	0.993	0.0223308	4
Glipr2	8.70881e-07	0.672196	0.276	0.084	0.0226926	4
Fem1c1	9.08197e-07	0.3864	0.379	0.137	0.0236649	4
Rpl351	9.17736e-07	0.404199	0.983	0.976	0.0239134	4
Cyp4f16	9.21706e-07	0.486138	0.31	0.105	0.0240169	4
Grk6	9.50002e-07	0.294451	0.31	0.099	0.0247542	4
Ankrd13a	9.53261e-07	0.35538	0.345	0.119	0.0248391	4
Rpl18a	9.63904e-07	0.362781	1	0.997	0.0251164	4
Rpl27-ps3	9.94277e-07	0.414073	1	0.964	0.0259079	4
Rpl9-ps7	1.01064e-06	0.372398	1	0.96	0.0263342	4
Ddit41	1.07121e-06	0.757969	0.431	0.179	0.0279125	4
Rps6-ps3	1.08109e-06	0.431066	1	0.983	0.0281701	4
Rpl17-ps10	1.12711e-06	0.47056	0.966	0.947	0.0293691	4
Arhgap45	1.13686e-06	0.587104	0.69	0.381	0.0296231	4
Mthfd2	1.19033e-06	0.481191	0.31	0.105	0.0310163	4
Rassf5	1.23088e-06	0.366437	0.379	0.138	0.0320731	4
Gm11824	1.28208e-06	0.547462	0.879	0.591	0.0334071	4
Arpc181	1.28574e-06	0.46307	1	0.936	0.0335024	4
Sirp81a2	1.49444e-06	0.647285	0.362	0.136	0.0389406	4
Zyx	1.6051e-06	0.538968	0.724	0.399	0.0418242	4
Rpl15-ps2	1.63857e-06	0.396366	1	0.956	0.0426962	4
A530032D15Rik1	1.71281e-06	0.362853	0.379	0.142	0.0446307	4
Mthfsl	1.75621e-06	0.49687	0.621	0.304	0.0457616	4
F11r2	1.7961e-06	0.382622	0.397	0.149	0.046801	4
Mri1	2.06716e-06	0.281813	0.276	0.086	0.053864	4
Gm103201	2.32633e-06	0.600904	0.759	0.531	0.0606172	4
Il21r	2.34942e-06	0.386185	0.414	0.168	0.0612188	4
Pgap21	2.54638e-06	0.414018	0.466	0.192	0.0663511	4
Nr4a2	2.68562e-06	0.612757	0.276	0.091	0.0699791	4
8ak1	2.72326e-06	0.435214	0.379	0.148	0.07096	4
Gm93851	2.97632e-06	0.369945	0.983	0.966	0.0775539	4
Ifitm22	3.43384e-06	0.79616	1	0.932	0.0894755	4
Acox3	3.53131e-06	0.340674	0.31	0.105	0.0920152	4
Rps3a1	3.54916e-06	0.405653	1	0.979	0.0924805	4
Stx8p2	3.7134e-06	0.467524	0.397	0.164	0.0967601	4
Sh38grl31	4.96116e-06	0.431554	0.983	0.948	0.129273	4
Gm7206	4.97765e-06	0.339266	1	0.971	0.129703	4
Gm61361	5.37726e-06	0.380356	0.983	0.944	0.140115	4
8tf31	5.40288e-06	0.418214	0.948	0.817	0.140783	4
Lta4h	5.81979e-06	0.261503	0.31	0.109	0.151646	4
Psme11	6.18174e-06	0.745141	0.828	0.533	0.161078	4
Cox7a2l	6.18718e-06	0.502138	0.914	0.772	0.161219	4
Srgn1	6.20404e-06	0.628951	1	0.851	0.161659	4
Cldnd1	6.37439e-06	0.73079	0.534	0.271	0.166097	4
Rps26-ps1	6.53593e-06	0.421591	1	0.898	0.170307	4
Uvrag	6.65041e-06	0.380362	0.379	0.151	0.17329	4
Prdx61	7.21516e-06	0.514457	0.69	0.424	0.188005	4
Msn1	7.65722e-06	0.535598	0.914	0.681	0.199524	4
Skap22	7.89691e-06	0.500301	0.672	0.377	0.20577	4
Tes1	8.94697e-06	0.355721	0.345	0.134	0.233131	4
H3f3c	8.96582e-06	0.357195	0.345	0.136	0.233622	4
Twf22	9.25575e-06	0.568612	0.552	0.31	0.241177	4
Tap11	9.33345e-06	0.523735	0.431	0.195	0.243202	4
Mdh2	9.46347e-06	0.641778	0.741	0.505	0.24659	4
Utp3	9.56774e-06	0.286001	0.345	0.13	0.249307	4
Pmvk	9.71083e-06	0.48034	0.345	0.142	0.253035	4
Cntrl	1.0582e-05	0.400044	0.276	0.097	0.275736	4
Map3k14	1.09661e-05	0.436508	0.276	0.095	0.285743	4
Smad7	1.10252e-05	0.467463	0.31	0.117	0.287283	4
Gm47351	1.1807e-05	0.536461	0.879	0.712	0.307654	4
Rpl9	1.23521e-05	0.381236	0.81	0.475	0.321858	4
Timp11	1.4244e-05	0.649774	0.5	0.263	0.371155	4
Eci2	1.54559e-05	0.416581	0.345	0.14	0.402733	4
Rpsa-ps2	1.60427e-05	0.479384	0.655	0.355	0.418024	4
Stard31	1.6169e-05	0.301573	0.397	0.165	0.421314	4
Cenpa	1.64578e-05	0.271765	0.31	0.111	0.428841	4
Septin6	1.66612e-05	0.291761	0.276	0.095	0.434142	4
Rps5	1.72046e-05	0.319164	1	0.993	0.448301	4
Gm6169	1.72923e-05	0.392536	0.483	0.22	0.450585	4
Taldo11	1.73767e-05	0.567247	0.793	0.589	0.452783	4
Crtc3	1.7883e-05	0.408136	0.345	0.14	0.465978	4
Gm5805	1.79415e-05	0.3115	1	0.988	0.467501	4
Gm9493	1.80028e-05	0.447695	0.828	0.572	0.4691	4
Rpl9-ps6	1.91834e-05	0.316713	1	0.974	0.499863	4
Eno11	1.9693e-05	0.54981	0.845	0.657	0.513141	4
Plekha1	1.98355e-05	0.342576	0.362	0.146	0.516852	4
Clec4811	2.00189e-05	1.1211	0.345	0.155	0.521632	4
Arpc5l	2.01427e-05	0.395531	0.534	0.272	0.524857	4
Rps15a-ps7	2.06596e-05	0.32724	1	0.974	0.538328	4
Rpl26	2.0745e-05	0.322168	1	0.996	0.540551	4
Psme21	2.17149e-05	1.04942	0.776	0.511	0.565826	4
Cct7	2.19777e-05	0.474634	0.672	0.405	0.572672	4
Gm4294	2.20105e-05	0.389001	0.966	0.927	0.573528	4
Psm891	2.25887e-05	0.612442	0.655	0.37	0.588593	4
Arpc22	2.33416e-05	0.418114	0.983	0.915	0.608211	4
Rpl17-ps8	2.34274e-05	0.419076	0.983	0.953	0.610447	4
Rpl41	2.36963e-05	0.260961	1	0.999	0.617455	4
Gm10335	2.53289e-05	0.393258	0.983	0.856	0.659996	4
Gm15772	2.55982e-05	0.36506	1	0.955	0.667012	4
Rpl22-ps1	2.66863e-05	0.31499	0.31	0.121	0.695365	4
Scand11	2.69912e-05	0.485222	0.759	0.48	0.703309	4
Rpl35a-ps21	2.91019e-05	0.356118	0.983	0.953	0.758309	4
Ezr	2.99414e-05	0.388116	0.414	0.19	0.780183	4
Prnp	3.0149e-05	0.550501	0.276	0.103	0.785593	4
Npm3-ps1	3.26939e-05	0.277541	0.362	0.148	0.851906	4
Naga	3.29801e-05	0.421236	0.345	0.145	0.859362	4
Rpl17-ps9	3.35899e-05	0.498646	0.81	0.596	0.875253	4
Gm10076	3.45937e-05	0.38906	1	0.954	0.901409	4
Spi12	3.5925e-05	0.526164	0.845	0.617	0.936098	4
Gdi21	3.63314e-05	0.607798	0.931	0.801	0.946687	4
8in3	3.79742e-05	0.313167	0.362	0.153	0.989494	4
Mvp	3.86029e-05	0.627373	0.466	0.25	1	4
Rpl28-ps1	4.0587e-05	0.335529	1	0.954	1	4
Tmod3	4.13239e-05	0.34725	0.5	0.248	1	4
Pim11	4.42359e-05	0.512583	0.707	0.399	1	4
Rps7	4.48787e-05	0.470356	0.966	0.773	1	4
Rpsa-ps12	4.50157e-05	0.39097	0.638	0.358	1	4
Cers61	4.79971e-05	0.290518	0.276	0.103	1	4
Ptprc1	4.80692e-05	0.50617	0.862	0.601	1	4
Rpl6l	4.97952e-05	0.301735	1	0.965	1	4
Chd71	5.09493e-05	0.34535	0.379	0.16	1	4
Emc6	5.14718e-05	0.429924	0.552	0.292	1	4
Gm10180	5.22858e-05	0.464124	0.776	0.544	1	4
Atg31	5.32351e-05	0.444001	0.569	0.309	1	4
Il13ra11	5.37436e-05	0.328087	0.362	0.154	1	4
Api5	5.40655e-05	0.295844	0.397	0.177	1	4
Otulinl2	5.52183e-05	0.439004	0.655	0.385	1	4
Rps26	5.54244e-05	0.336117	1	0.948	1	4
Pfdn4	5.60471e-05	0.3649	0.466	0.232	1	4
Edem2	5.61964e-05	0.369758	0.362	0.155	1	4
Eif2s3y	5.94565e-05	0.311729	0.431	0.197	1	4
Gm13597	5.94842e-05	0.387842	0.5	0.26	1	4
Gm7658	6.02576e-05	0.368356	0.724	0.427	1	4
Gm35311	6.06082e-05	0.354642	0.966	0.822	1	4
Gm98001	6.14024e-05	0.413747	1	0.97	1	4
M8td1	6.3665e-05	0.308898	0.345	0.141	1	4
Gm13196	6.67101e-05	0.449424	0.759	0.548	1	4
Tkt1	6.83367e-05	0.444179	0.707	0.429	1	4
Smchd11	6.90654e-05	0.351285	0.5	0.243	1	4
Gngt22	6.92815e-05	0.456259	0.586	0.325	1	4
Irf52	7.04688e-05	0.524249	0.621	0.364	1	4
Puf60	7.80512e-05	0.299734	0.552	0.27	1	4
Gm10232	7.8199e-05	0.324176	0.741	0.415	1	4
Act81	8.12054e-05	0.607469	1	0.999	1	4
Atp5p81	8.31551e-05	0.526204	0.828	0.626	1	4
Rps10	8.58826e-05	0.342842	0.983	0.938	1	4
Rps6-ps1	8.60525e-05	0.3766	0.931	0.808	1	4
Rpl7a-ps11	8.68962e-05	0.418742	0.966	0.794	1	4
Gm5611	9.04902e-05	0.400089	0.5	0.262	1	4
Fuca2	9.12687e-05	0.473431	0.362	0.176	1	4
Mta3	9.37114e-05	0.354874	0.31	0.126	1	4
Eef1g	9.47544e-05	0.442586	0.931	0.768	1	4
Exosc5	9.54438e-05	0.287029	0.362	0.162	1	4
Gm13370	9.66685e-05	0.31868	1	0.917	1	4
Pip4k2a	9.70775e-05	0.367001	0.466	0.226	1	4
Eif3f	9.7116e-05	0.415441	0.897	0.798	1	4
Nsa2	9.79625e-05	0.352488	0.603	0.331	1	4
Ppp1ca1	0.000102636	0.488174	0.759	0.537	1	4
Lyar	0.000103002	0.301693	0.345	0.152	1	4
Rrad	0.000103911	0.674645	0.31	0.135	1	4
Rpl3-ps1	0.000112553	0.368016	1	0.972	1	4
Hnrnpa2811	0.00012297	0.455661	0.931	0.736	1	4
Npm3	0.000131105	0.337182	0.483	0.252	1	4
Tmed51	0.000133062	0.579133	0.603	0.381	1	4
Rps10-ps1	0.000135764	0.332984	1	0.921	1	4
Siah2	0.000145823	0.285129	0.259	0.101	1	4
Polr2h	0.000148158	0.262895	0.293	0.122	1	4
Lrrfip11	0.000158921	0.486173	0.655	0.409	1	4
Snrnp70	0.000165543	0.323348	0.534	0.278	1	4
4632427E13Rik	0.000170233	0.275425	0.345	0.15	1	4
Chp1	0.000178992	0.342562	0.448	0.229	1	4
H131	0.000182559	0.35172	0.638	0.391	1	4
Rps15a-ps6	0.00018973	0.274729	0.345	0.153	1	4
Anp32e	0.000190683	0.361089	0.569	0.312	1	4
Slc44a2	0.000195222	0.299113	0.276	0.113	1	4
Rpl15-ps3	0.000199135	0.325256	0.983	0.942	1	4
Anxa11	0.000208397	0.337987	0.724	0.452	1	4
Spint2	0.000211013	0.725751	0.328	0.145	1	4
Aph1c	0.000223267	0.360287	0.293	0.125	1	4
Psma71	0.000223668	0.444629	0.914	0.727	1	4
Knop1	0.000233062	0.382474	0.276	0.118	1	4
Fundc1	0.00023476	0.323043	0.517	0.278	1	4
Cul1	0.000252474	0.275068	0.414	0.195	1	4
Pitpna1	0.00025951	0.404135	0.776	0.536	1	4
Rpl8	0.000262491	0.358742	1	0.977	1	4
Ankrd44	0.00026355	0.282718	0.466	0.234	1	4
Unc119	0.000268318	0.386899	0.328	0.15	1	4
Rpl5	0.000277053	0.31188	0.483	0.257	1	4
Ech1	0.000288202	0.304687	0.672	0.393	1	4
Rps15a	0.000291539	0.258667	0.983	0.983	1	4
Ptma1	0.000305716	0.396458	0.931	0.809	1	4
Gm14414	0.000307577	0.33178	0.983	0.918	1	4
Fh1	0.000314337	0.333071	0.414	0.205	1	4
Rgs12	0.000315346	0.677148	0.586	0.348	1	4
Arhgap9	0.000318041	0.301745	0.397	0.194	1	4
Gm493421	0.00032574	0.403476	0.69	0.434	1	4
Rps8-ps4	0.00033434	0.386466	0.948	0.819	1	4
Zfp207	0.000334953	0.420668	0.638	0.38	1	4
Rpl10-ps3	0.000340506	0.250718	1	0.991	1	4
Gm100291	0.000341715	0.297754	0.966	0.931	1	4
Cct51	0.000342707	0.320629	0.776	0.483	1	4
Ifngr11	0.000344821	0.49532	0.776	0.623	1	4
Hat1	0.000348836	0.252469	0.362	0.171	1	4
Sppl2a	0.000349847	0.304972	0.534	0.285	1	4
Gm6085	0.000353481	0.309617	0.638	0.383	1	4
Srsf11	0.000359583	0.439642	0.586	0.381	1	4
Orai1	0.000370524	0.367447	0.5	0.286	1	4
Arl4c2	0.000380985	0.466827	0.466	0.251	1	4
8asp13	0.00038364	0.8309	0.552	0.332	1	4
Flot1	0.00040985	0.364922	0.431	0.233	1	4
Cpne2	0.000416236	0.346	0.328	0.152	1	4
Cfl11	0.000437228	0.36249	1	0.964	1	4
Cd861	0.000440638	0.523435	0.707	0.49	1	4
Gr82	0.000444665	0.457845	0.603	0.383	1	4
Ra88a	0.000445724	0.36147	0.517	0.292	1	4
Ptpn62	0.000451985	0.706372	0.638	0.449	1	4
Rps25-ps1	0.000454674	0.255223	1	0.979	1	4
Gyg1	0.000478438	0.371803	0.379	0.192	1	4
Gpsm3	0.000485038	0.383254	0.621	0.415	1	4
Emd	0.000490996	0.32817	0.448	0.23	1	4
Slc38a1	0.000506358	0.300183	0.293	0.13	1	4
8rix1	0.000508118	0.251967	0.259	0.109	1	4
Ck81	0.00055429	0.299051	0.81	0.544	1	4
Nsf	0.000563414	0.253576	0.328	0.152	1	4
H3f3a-ps21	0.000577621	0.319817	0.345	0.167	1	4
Arpc51	0.000581673	0.38933	0.931	0.795	1	4
Y8x3	0.000590983	0.293764	0.293	0.129	1	4
Set	0.000602164	0.4476	0.655	0.433	1	4
Eif3m	0.000602529	0.338045	0.707	0.452	1	4
Tmem134	0.00060717	0.326242	0.638	0.392	1	4
Rps13-ps2	0.000609023	0.294666	0.983	0.968	1	4
Hnrnpa1	0.000612084	0.45021	0.672	0.474	1	4
C522	0.000615415	0.350732	0.759	0.536	1	4
Gm7027	0.000623265	0.306701	0.914	0.861	1	4
Lsm12	0.000630033	0.330102	0.328	0.158	1	4
Map4k4	0.000634076	0.514185	0.293	0.139	1	4
Tpm41	0.000642591	0.503592	0.724	0.541	1	4
Mthfs	0.000655942	0.381577	0.517	0.309	1	4
8cl2a181	0.000659208	0.664869	0.776	0.594	1	4
Rpl35a-ps6	0.000696721	0.258767	1	0.99	1	4
Ppp4c1	0.000699925	0.25494	0.621	0.377	1	4
Nap1l11	0.000701008	0.335818	0.603	0.37	1	4
M6pr1	0.000708941	0.353306	0.707	0.453	1	4
Gas5	0.000746524	0.331509	0.931	0.777	1	4
Cux11	0.000749185	0.308261	0.466	0.252	1	4
Rps6	0.000766111	0.317927	0.741	0.475	1	4
Gm10136	0.000796458	0.400858	0.81	0.614	1	4
Gm147942	0.000799837	0.359403	0.897	0.605	1	4
Eva18	0.000806706	0.373167	0.379	0.205	1	4
Rpl61	0.00082128	0.275613	1	0.872	1	4
Clec10a1	0.000840758	0.645955	0.414	0.23	1	4
Rpl37rt	0.000875431	0.294521	1	0.993	1	4
A8cg11	0.000877837	0.364752	0.414	0.219	1	4
Pet100	0.000879707	0.399333	0.638	0.417	1	4
Rps19-ps3	0.000884555	0.292739	0.621	0.362	1	4
Gm138351	0.000907221	0.429497	0.828	0.621	1	4
Ist1	0.000933189	0.289826	0.379	0.188	1	4
Rps15a-ps4	0.000936167	0.36998	0.741	0.528	1	4
Gm13408	0.00095774	0.392525	0.517	0.34	1	4
Arl88	0.000968485	0.351503	0.414	0.237	1	4
Rps13-ps4	0.000971634	0.290768	1	0.96	1	4
Psma21	0.0010025	0.31169	0.776	0.591	1	4
Srp54c	0.00100532	0.37477	0.569	0.337	1	4
Eif2s1	0.00108504	0.263089	0.5	0.286	1	4
Rpl371	0.00108709	0.286275	1	0.965	1	4
Gm100531	0.00112696	0.375167	0.81	0.566	1	4
8tg11	0.00112738	0.396651	0.897	0.762	1	4
Myd881	0.00113422	0.368609	0.362	0.187	1	4
Gm15483	0.00115582	0.291542	0.983	0.923	1	4
Hspe11	0.00118883	0.278212	0.862	0.622	1	4
Nop53	0.0011897	0.261122	0.81	0.587	1	4
Psmd41	0.00123304	0.304161	0.707	0.438	1	4
Psm811	0.00125333	0.375564	0.81	0.713	1	4
Ss8	0.0012574	0.341325	0.517	0.3	1	4
Eif4h	0.00127746	0.267666	0.621	0.379	1	4
Ssr1	0.00129374	0.417263	0.603	0.39	1	4
Ywhae	0.00132338	0.316797	0.879	0.712	1	4
Supt4a1	0.00132565	0.362058	0.724	0.49	1	4
Pycard2	0.00135878	0.487542	0.69	0.488	1	4
Cd531	0.00137623	0.39324	0.948	0.87	1	4
H2-Q7	0.00140785	0.540853	0.517	0.311	1	4
Araf	0.00141616	0.257004	0.31	0.152	1	4
Rpl32	0.00145401	0.265403	1	0.996	1	4
U8e2j2	0.00149773	0.311537	0.431	0.239	1	4
Ly6a1	0.00150875	0.640845	0.569	0.399	1	4
Stat11	0.00150985	0.260841	0.379	0.199	1	4
Nrd11	0.00152075	0.393867	0.362	0.2	1	4
Calm3	0.00154092	0.386767	0.793	0.587	1	4
Ddt	0.00157572	0.504674	0.345	0.183	1	4
Mettl23	0.00159855	0.298484	0.414	0.229	1	4
Kpna4	0.00160823	0.355517	0.552	0.34	1	4
Mpc2	0.00161586	0.331977	0.638	0.403	1	4
Gm11687	0.00165171	0.260937	0.966	0.893	1	4
Taok3	0.0017113	0.348242	0.517	0.299	1	4
Gm10240	0.00175791	0.280043	0.914	0.872	1	4
Rpl7a-ps5	0.00178604	0.327538	0.966	0.819	1	4
Rpl36a-ps1	0.00182078	0.290433	0.897	0.734	1	4
Dnaj814	0.00182497	0.385841	0.397	0.219	1	4
Gm4617	0.00183333	0.3578	0.69	0.483	1	4
Slc25a51	0.00187168	0.398123	0.931	0.797	1	4
Eif3k1	0.00189091	0.350139	0.862	0.716	1	4
Gm102631	0.00189537	0.253284	0.966	0.884	1	4
Smdt1	0.0019113	0.487534	0.897	0.726	1	4
Gm6863	0.00199563	0.275669	0.983	0.877	1	4
Hnrnpc	0.00204659	0.264818	0.759	0.507	1	4
Rpl7a	0.00205691	0.278733	0.81	0.558	1	4
Cct41	0.00212389	0.335169	0.741	0.475	1	4
Psme281	0.00212506	1.02856	0.793	0.594	1	4
Spag91	0.00215144	0.319671	0.569	0.363	1	4
Ifitm32	0.00215295	0.490143	0.983	0.915	1	4
Hspa4	0.00225105	0.282026	0.414	0.235	1	4
Vim1	0.00225773	0.479711	0.931	0.811	1	4
Gm101541	0.00228545	0.304319	0.931	0.805	1	4
Fau1	0.00229634	0.266493	0.828	0.562	1	4
Taf13	0.00230011	0.270527	0.466	0.261	1	4
Cd82	0.00230802	0.304558	0.431	0.264	1	4
Eif3e1	0.00233898	0.272782	0.828	0.632	1	4
Tnip2	0.00237713	0.250867	0.31	0.15	1	4
Magoh	0.00245169	0.272768	0.483	0.287	1	4
Arpp19	0.00255682	0.410436	0.828	0.652	1	4
Naca	0.0026031	0.286346	0.983	0.878	1	4
Rps8-ps21	0.00263485	0.256295	0.879	0.671	1	4
Pir81	0.00266502	0.257031	0.586	0.368	1	4
Tap2	0.00267188	0.305485	0.397	0.223	1	4
Ndel11	0.00267421	0.29684	0.466	0.266	1	4
Prkcd2	0.00268872	0.2943	0.534	0.336	1	4
Gm102691	0.00271165	0.264166	0.931	0.742	1	4
Myh9	0.00271525	0.333047	0.517	0.323	1	4
Dnajc7	0.00274615	0.284987	0.483	0.279	1	4
U8xn4	0.00274821	0.338413	0.534	0.339	1	4
Cox171	0.00278668	0.274406	0.414	0.231	1	4
Rpl22	0.00280605	0.316336	0.931	0.899	1	4
Alox5ap1	0.00291672	0.366399	0.914	0.811	1	4
Prdx3	0.00292792	0.282117	0.414	0.238	1	4
Psma62	0.00299594	0.334822	0.672	0.474	1	4
Gm13268	0.00308255	0.347432	0.897	0.781	1	4
Rps13-ps1	0.00314314	0.296065	0.948	0.88	1	4
Arhgap15	0.00317648	0.38665	0.414	0.249	1	4
Gpcpd1	0.0031817	0.360345	0.379	0.213	1	4
Swap70	0.00321314	0.290872	0.379	0.212	1	4
Nmt11	0.00325605	0.255258	0.328	0.177	1	4
Taf9	0.00336018	0.271014	0.379	0.208	1	4
Rps18-ps3	0.00338811	0.289631	0.724	0.526	1	4
Gm10247	0.00339083	0.33304	0.845	0.683	1	4
Timm108	0.00342448	0.411457	0.5	0.329	1	4
Ywhaz	0.00344189	0.275027	0.655	0.434	1	4
Nipa2	0.00361458	0.250648	0.431	0.246	1	4
Gm129891	0.00364161	0.275445	0.517	0.323	1	4
Gm133942	0.00364788	0.30967	0.897	0.775	1	4
Gm49501	0.00368581	0.289949	0.724	0.51	1	4
Stip1	0.00369617	0.300261	0.466	0.272	1	4
A530040E14Rik1	0.00383088	0.373671	0.259	0.126	1	4
Pfn1	0.0039406	0.392826	1	0.993	1	4
Smarc81	0.00398635	0.275954	0.328	0.181	1	4
Ccr52	0.0040731	0.271711	0.552	0.347	1	4
Sirp81c2	0.00411511	0.36098	0.362	0.2	1	4
Rpl36-ps2	0.0043643	0.313174	0.966	0.892	1	4
Hmga18	0.004374	0.366146	0.328	0.177	1	4
Atp5p8-ps	0.00439016	0.268921	0.345	0.193	1	4
Actr32	0.00454861	0.379914	0.948	0.807	1	4
Pgls	0.00477756	0.259763	0.724	0.467	1	4
Crip11	0.00482546	0.409662	1	0.985	1	4
Ctsh1	0.00507549	0.315321	0.931	0.799	1	4
Eif2s21	0.0050804	0.282685	0.793	0.503	1	4
Msmo1	0.0051121	0.287559	0.31	0.168	1	4
Gm8172	0.00539543	0.319424	0.448	0.261	1	4
Ifi351	0.00550251	0.348149	0.466	0.286	1	4
Psmd81	0.00557001	0.376333	0.638	0.503	1	4
Rpl15	0.00563781	0.318409	0.603	0.403	1	4
H2-T231	0.00570572	0.382848	0.793	0.593	1	4
Cfp1	0.00593074	0.568703	0.759	0.628	1	4
Atp581	0.00593459	0.332429	0.897	0.785	1	4
Rgs181	0.0060737	0.289476	0.328	0.182	1	4
Nfk811	0.00614864	0.331122	0.466	0.296	1	4
Slfn51	0.00620723	0.299336	0.276	0.14	1	4
Prelid11	0.00640013	0.366934	0.552	0.386	1	4
8az1a1	0.00643506	0.435943	0.483	0.315	1	4
Snhg151	0.0065009	0.675786	0.31	0.178	1	4
Arf2	0.00658536	0.26094	0.293	0.156	1	4
Eif3i	0.00659674	0.294476	0.638	0.483	1	4
Gm83552	0.00686472	0.31324	0.983	0.953	1	4
Psma51	0.00710744	0.318438	0.603	0.421	1	4
Eif6	0.00722649	0.329559	0.552	0.404	1	4
Atp1a1	0.00739509	0.357034	0.672	0.474	1	4
Sp1401	0.00747425	0.351669	0.379	0.225	1	4
Suclg1	0.00778059	0.292622	0.379	0.221	1	4
Clec7a2	0.00869197	0.488521	0.379	0.24	1	4
Coro182	0.00895256	0.487148	0.603	0.423	1	4
Samsn1	0.00910939	0.678385	0.345	0.22	1	4
Cnp	0.00911495	0.267961	0.379	0.222	1	4
Hsd17810	0.00914166	0.398263	0.448	0.304	1	4
Myl12a1	0.0096173	0.264546	0.914	0.845	1	4
Ptger4	0.00997	0.274196	0.31	0.175	1	4

## Sheet: Cluster 5.markers
gene	p_val	avg_log2FC	pct.1	pct.2	p_val_adj	cluster
Septin3	3.49972e-173	1.30728	0.567	0.001	9.11922e-169	5
Clec9a	2.72883e-171	1.19109	0.533	0.001	7.11053e-167	5
Gcsam	9.65363e-171	1.1261	0.5	0	2.51545e-166	5
Gpr1418	1.98488e-125	0.936451	0.367	0	5.17199e-121	5
Cyp881	3.92469e-114	0.564934	0.333	0	1.02266e-109	5
Itgae	5.9115e-108	1.02517	0.567	0.008	1.54036e-103	5
Xcr1	7.63137e-104	1.5842	0.667	0.015	1.98851e-99	5
8tla	1.53181e-94	1.28471	0.7	0.02	3.99143e-90	5
Snx22	1.63395e-92	0.763804	0.3	0.001	4.25757e-88	5
Cd24a2	4.57835e-78	2.48887	0.967	0.062	1.19298e-73	5
Flt31	5.42239e-76	1.20617	0.733	0.031	1.41291e-71	5
Gm12551	2.35021e-75	0.505517	0.333	0.003	6.12393e-71	5
Rnase62	8.16235e-51	1.93289	0.867	0.081	2.12686e-46	5
Pglyrp11	4.92998e-49	1.00217	0.6	0.034	1.28461e-44	5
Ap1s3	1.48823e-47	0.784959	0.467	0.02	3.87788e-43	5
Pianp	2.25128e-45	0.54602	0.3	0.007	5.86616e-41	5
H2-Oa2	2.42815e-41	0.76747	0.567	0.036	6.32704e-37	5
Jaml2	2.12971e-40	1.04921	0.7	0.059	5.54938e-36	5
Tnni2	4.90532e-40	1.05499	0.567	0.04	1.27818e-35	5
Dpp41	3.77245e-38	0.835704	0.5	0.031	9.82988e-34	5
H2-O82	5.51052e-35	1.02981	0.6	0.051	1.43588e-30	5
Septin62	3.65484e-34	1.21079	0.767	0.089	9.52343e-30	5
Wdfy41	6.14253e-34	1.20325	0.7	0.075	1.60056e-29	5
Tlr3	1.49682e-33	0.921887	0.467	0.031	3.90028e-29	5
Ryr1	5.26443e-32	0.571177	0.333	0.016	1.37175e-27	5
Hepacam2	8.574e-32	0.645812	0.367	0.02	2.23413e-27	5
St3gal5	2.00128e-31	0.817049	0.567	0.051	5.21474e-27	5
Rtl8c	1.57913e-29	0.33246	0.267	0.01	4.11474e-25	5
Naaa	9.94176e-28	2.89141	0.967	0.267	2.59052e-23	5
Pdia5	2.63211e-27	0.595409	0.333	0.02	6.85849e-23	5
Naga1	5.49278e-27	1.48494	0.8	0.14	1.43125e-22	5
Qpct	1.82754e-26	1.48652	0.7	0.101	4.76203e-22	5
Gpr1712	2.56509e-26	1.30227	0.6	0.07	6.68386e-22	5
Pik3c8	4.1561e-25	0.657274	0.433	0.037	1.08295e-20	5
H2-DM822	8.26782e-25	0.625982	0.6	0.07	2.15435e-20	5
Ece1	1.15785e-24	0.915123	0.6	0.073	3.01701e-20	5
Ra811fip1	2.25696e-24	0.635212	0.4	0.032	5.88097e-20	5
Sgsm3	2.60832e-24	0.508936	0.333	0.022	6.79649e-20	5
Ifi2051	2.84676e-24	2.11704	1	0.297	7.4178e-20	5
Pl8d12	3.56936e-23	2.3137	0.933	0.291	9.30067e-19	5
Fcrla1	2.45247e-22	0.40216	0.267	0.015	6.3904e-18	5
Irf81	3.9547e-22	2.72937	1	0.433	1.03047e-17	5
Cystm1	5.06794e-22	0.748158	0.6	0.081	1.32055e-17	5
8atf3	5.97091e-22	1.11231	0.7	0.116	1.55584e-17	5
C8fa2t31	6.07748e-22	1.03429	0.667	0.103	1.58361e-17	5
Itg874	6.38306e-22	0.99041	0.767	0.128	1.66323e-17	5
Olfm11	9.1853e-22	1.01296	0.6	0.085	2.39341e-17	5
Napsa3	7.34538e-21	1.32254	0.867	0.183	1.91399e-16	5
Klr8181	8.95909e-21	0.527205	0.4	0.038	2.33447e-16	5
Kmo1	1.42635e-20	0.569736	0.467	0.051	3.71665e-16	5
Cst3	2.33319e-20	2.52572	1	0.99	6.07959e-16	5
Klrk12	5.50616e-20	0.853478	0.5	0.061	1.43474e-15	5
Cxcr31	1.21571e-19	0.475678	0.4	0.04	3.16778e-15	5
Cadm1	3.78457e-19	1.09232	0.567	0.086	9.86144e-15	5
Map4k12	6.98832e-19	0.63968	0.4	0.043	1.82095e-14	5
Tspan132	7.63837e-19	1.22725	0.833	0.196	1.99033e-14	5
H2-DMa2	1.32601e-18	2.04048	1	0.525	3.45517e-14	5
Z8t846	2.98319e-18	0.542528	0.333	0.031	7.77329e-14	5
Parvg	3.39597e-18	0.488321	0.5	0.066	8.84888e-14	5
Adam81	8.4079e-18	0.716913	0.567	0.088	2.19085e-13	5
Unc1191	9.67924e-18	1.10251	0.7	0.146	2.52212e-13	5
Plekha5	1.24252e-17	0.524765	0.3	0.026	3.23764e-13	5
Ra8431	1.45222e-17	1.02571	0.7	0.137	3.78405e-13	5
Gm135885	1.59767e-17	2.17562	1	0.609	4.16306e-13	5
Gm37885	1.71237e-17	2.12422	1	0.573	4.46193e-13	5
Tms8105	3.52504e-17	2.21974	1	0.728	9.1852e-13	5
Ahr1	3.67368e-17	1.34478	0.533	0.086	9.57251e-13	5
Psm892	6.8958e-17	1.56097	0.933	0.37	1.79684e-12	5
Ck83	7.15318e-17	1.81172	1	0.545	1.8639e-12	5
8ri38p1	1.32463e-16	0.564714	0.367	0.042	3.45158e-12	5
Ppt11	1.4698e-16	2.0677	0.933	0.48	3.82986e-12	5
Gm12892	2.27043e-16	0.71527	0.6	0.106	5.91606e-12	5
Sdad1	2.28143e-16	0.636914	0.433	0.059	5.94473e-12	5
Psap2	2.28447e-16	1.55379	1	0.924	5.95265e-12	5
Su814	3.58621e-16	1.61296	1	0.817	9.34458e-12	5
Rps114	4.04387e-16	1.0373	1	0.993	1.05371e-11	5
Coro2a	4.33673e-16	0.441152	0.367	0.041	1.13002e-11	5
Lsp14	4.47841e-16	1.72698	1	0.497	1.16694e-11	5
Pafah183	4.58478e-16	0.743846	0.567	0.097	1.19466e-11	5
H2-DM812	5.47085e-16	1.66688	0.967	0.427	1.42554e-11	5
8C0285281	1.35361e-15	1.70504	0.9	0.38	3.52711e-11	5
Gm2a2	2.52944e-15	1.81462	1	0.523	6.59096e-11	5
H2-A812	4.09681e-15	2.04401	1	0.68	1.0675e-10	5
H2-Aa3	4.11851e-15	1.94471	1	0.609	1.07316e-10	5
H2-E813	1.37664e-14	1.87338	1	0.572	3.58711e-10	5
Id22	1.72998e-14	1.94017	1	0.509	4.5078e-10	5
Pkp32	1.89424e-14	0.44295	0.4	0.053	4.93581e-10	5
Septin91	4.61314e-14	0.838301	0.667	0.149	1.20205e-09	5
Pki81	6.58514e-14	1.17253	0.733	0.193	1.71589e-09	5
Rps11-ps14	8.12127e-14	1.02098	1	0.98	2.11616e-09	5
Slc66a2	1.43328e-13	0.684121	0.6	0.119	3.73469e-09	5
Lpcat1	1.81028e-13	0.539985	0.533	0.099	4.71706e-09	5
Pak11	2.89547e-13	0.768252	0.633	0.142	7.54473e-09	5
Plscr11	3.15839e-13	0.588287	0.467	0.079	8.22982e-09	5
Tms84x1	4.54405e-13	1.01263	1	1	1.18404e-08	5
Ppm1m1	6.2102e-13	1.07775	0.633	0.163	1.61819e-08	5
Rpl17-ps84	1.02527e-12	0.899715	1	0.953	2.67155e-08	5
Dnase1l3	1.45005e-12	1.25476	0.433	0.077	3.7784e-08	5
Phf11c	1.68638e-12	0.372407	0.267	0.029	4.3942e-08	5
Gm155364	1.80303e-12	0.93555	1	0.952	4.69817e-08	5
Rpl17-ps104	2.03356e-12	0.941519	1	0.947	5.29886e-08	5
Cd743	2.59752e-12	1.63156	1	0.83	6.76835e-08	5
Lin37	3.07709e-12	0.508978	0.467	0.083	8.01797e-08	5
Rps6-ps34	4.09802e-12	0.846287	1	0.983	1.06782e-07	5
Tap12	4.51169e-12	0.698216	0.733	0.193	1.17561e-07	5
Cytip4	4.7445e-12	1.58584	0.7	0.19	1.23627e-07	5
T8c1d41	6.20816e-12	0.82429	0.467	0.091	1.61766e-07	5
8loc1s21	8.35825e-12	1.08138	0.7	0.213	2.17791e-07	5
Rps6-ps44	9.81623e-12	0.861421	1	0.984	2.55781e-07	5
Rps11-ps23	1.01208e-11	0.930741	1	0.884	2.63717e-07	5
Trim35	1.0759e-11	0.679778	0.5	0.105	2.80347e-07	5
Rpl17-ps94	1.11362e-11	0.988738	1	0.596	2.90175e-07	5
Gm61751	1.24204e-11	1.14386	0.633	0.163	3.23639e-07	5
Ifi2111	1.24209e-11	1.00458	0.933	0.37	3.23653e-07	5
Psm882	2.55047e-11	1.27162	1	0.69	6.64575e-07	5
Atp8a1	2.89937e-11	0.473392	0.567	0.122	7.55488e-07	5
Atox13	3.3057e-11	1.01309	1	0.891	8.61366e-07	5
Got2	3.73648e-11	0.710099	0.567	0.134	9.73616e-07	5
Gm101081	4.28636e-11	1.34302	0.9	0.441	1.1169e-06	5
Rpsa4	4.51034e-11	0.955702	1	0.927	1.17526e-06	5
Vwf	5.12212e-11	0.347623	0.3	0.041	1.33467e-06	5
Pomp	5.23026e-11	1.03414	1	0.744	1.36285e-06	5
Mpeg12	6.26627e-11	0.941424	0.933	0.408	1.6328e-06	5
Pmaip11	8.89213e-11	1.39846	0.667	0.202	2.31702e-06	5
Gm87305	1.14995e-10	0.946058	1	0.93	2.99643e-06	5
Rpl324	1.33981e-10	0.644858	1	0.996	3.49114e-06	5
Rala	1.41582e-10	0.849358	0.833	0.285	3.68919e-06	5
Rps184	1.48494e-10	0.726201	1	0.987	3.8693e-06	5
Taldo12	1.67222e-10	1.25903	0.933	0.59	4.3573e-06	5
Rps16-ps24	2.0815e-10	0.631911	1	0.991	5.42376e-06	5
Gm154274	2.20051e-10	0.742392	1	0.997	5.73387e-06	5
Rpl13-ps34	2.30166e-10	0.697731	1	0.993	5.99743e-06	5
Slc25a20	2.42127e-10	0.646742	0.3	0.046	6.3091e-06	5
Rpl27-ps14	2.63644e-10	0.802512	1	0.948	6.86976e-06	5
Rps54	2.96017e-10	0.723	1	0.993	7.71332e-06	5
Rps3a14	2.97141e-10	0.782565	1	0.98	7.74261e-06	5
T8c1d9	3.12879e-10	0.542323	0.4	0.077	8.15268e-06	5
1700025G04Rik1	3.16134e-10	0.473964	0.467	0.098	8.2375e-06	5
Rplp05	3.2575e-10	0.928235	1	0.984	8.48807e-06	5
Rpsa-ps104	3.83296e-10	1.00662	1	0.818	9.98755e-06	5
Rpl37rt3	4.3648e-10	0.703891	1	0.993	1.13734e-05	5
Rpl17	4.65058e-10	0.926222	0.9	0.376	1.2118e-05	5
Rpl18a4	4.9128e-10	0.703974	1	0.997	1.28013e-05	5
Rpl27-ps34	5.27147e-10	0.741743	1	0.964	1.37359e-05	5
Erlin1	5.68347e-10	0.403906	0.4	0.075	1.48094e-05	5
Psme13	7.00257e-10	1.15742	0.9	0.537	1.82466e-05	5
T8ca	7.5535e-10	0.904916	0.967	0.728	1.96821e-05	5
Gm129184	7.56133e-10	0.629299	1	0.997	1.97026e-05	5
Rps6-ps14	7.60237e-10	0.867815	1	0.809	1.98095e-05	5
P2ry102	7.63634e-10	0.383512	0.3	0.045	1.9898e-05	5
Gm64364	7.68776e-10	0.714366	1	0.982	2.0032e-05	5
S100a113	7.87463e-10	0.977351	1	0.765	2.05189e-05	5
Rpl34-ps14	8.95296e-10	0.670997	1	0.977	2.33287e-05	5
Gm128543	1.13241e-09	1.03459	0.967	0.542	2.95073e-05	5
Fgd2	1.22336e-09	0.744356	0.7	0.215	3.18771e-05	5
Gm157104	1.25658e-09	0.624522	1	0.996	3.27426e-05	5
Rpl134	1.34385e-09	0.653308	1	0.992	3.50166e-05	5
Rpl9-ps64	1.48644e-09	0.65237	1	0.974	3.87323e-05	5
Rpl36a-ps31	1.56442e-09	0.78496	1	0.839	4.07641e-05	5
Net1	2.16461e-09	0.335154	0.3	0.047	5.64033e-05	5
Shtn1	2.3995e-09	0.493255	0.567	0.144	6.25239e-05	5
Gm100532	2.54386e-09	1.21091	0.9	0.569	6.62853e-05	5
Itpr12	3.17942e-09	0.506183	0.467	0.107	8.28462e-05	5
Ra8321	3.63925e-09	0.647266	0.567	0.156	9.48279e-05	5
Gm6142	4.12103e-09	0.801039	0.767	0.282	0.000107382	5
Rpl36al1	4.52019e-09	0.753201	1	0.852	0.000117782	5
Fgl22	4.61239e-09	0.670861	0.833	0.306	0.000120185	5
Rps3a23	5.13887e-09	0.786245	0.967	0.959	0.000133903	5
Rps15a-ps74	5.48746e-09	0.633187	1	0.974	0.000142987	5
F8l	6.03023e-09	0.25511	0.267	0.04	0.00015713	5
Rpl144	7.04168e-09	0.667964	1	0.977	0.000183485	5
Slamf71	7.78489e-09	0.56832	0.533	0.14	0.000202851	5
Gm72064	7.93642e-09	0.655164	1	0.971	0.000206799	5
Gm127152	9.08711e-09	0.806162	1	0.947	0.000236783	5
Rps15a4	9.27429e-09	0.598699	1	0.982	0.00024166	5
Phf11a1	9.59387e-09	0.515943	0.4	0.087	0.000249987	5
Skap23	1.03307e-08	1.00245	0.833	0.379	0.000269188	5
Rpl343	1.28299e-08	0.576589	1	0.99	0.00033431	5
D8nl1	1.31399e-08	0.825924	0.8	0.334	0.000342386	5
Rps283	1.51933e-08	0.70613	1	0.94	0.000395892	5
Gm33624	1.52078e-08	0.589921	1	0.993	0.000396269	5
Rps7-ps34	1.69513e-08	0.700779	1	0.97	0.000441701	5
Dctpp1	1.80491e-08	0.561321	0.6	0.175	0.000470306	5
Camk1d	1.87656e-08	0.519267	0.6	0.172	0.000488975	5
Actg13	1.97589e-08	0.813509	1	0.925	0.000514858	5
Mctp1	2.10856e-08	0.42082	0.533	0.137	0.000549428	5
Rps194	2.15913e-08	0.561051	1	0.996	0.000562604	5
H2az12	2.28413e-08	1.08006	0.933	0.694	0.000595176	5
Casp61	2.33727e-08	0.565264	0.5	0.129	0.000609023	5
Rps19-ps64	2.34378e-08	0.58649	1	0.988	0.000610718	5
Cd525	2.39845e-08	1.04811	1	0.744	0.000624964	5
Rps19-ps24	2.52801e-08	0.644946	1	0.97	0.000658725	5
Rps34	2.78262e-08	0.558426	1	0.979	0.000725068	5
Gm104434	3.12253e-08	0.667457	1	0.984	0.000813636	5
D8n1	3.43633e-08	0.343035	0.267	0.045	0.000895405	5
Rpl10-ps33	3.45013e-08	0.560324	1	0.991	0.000899002	5
Macroh2a12	4.231e-08	0.734663	0.867	0.365	0.00110247	5
Rnf4	4.52223e-08	0.535294	0.533	0.152	0.00117836	5
Rpl13a4	4.94166e-08	0.553942	1	0.99	0.00128765	5
Slamf8	5.21518e-08	0.482484	0.333	0.067	0.00135892	5
Rps27rt4	5.54028e-08	0.485781	1	0.995	0.00144363	5
Commd81	6.13964e-08	0.728535	0.8	0.324	0.00159981	5
Rpl23a-ps34	7.4426e-08	0.62024	1	0.976	0.00193932	5
Cnn22	7.82404e-08	0.768479	0.867	0.412	0.00203871	5
Psme22	9.56374e-08	0.749549	0.933	0.513	0.00249202	5
Pfkp2	1.06027e-07	0.674712	0.633	0.217	0.00276274	5
Rps143	1.06795e-07	0.510965	1	0.992	0.00278276	5
Ppfia41	1.19329e-07	0.419287	0.5	0.136	0.00310935	5
Psme282	1.24452e-07	0.776178	0.967	0.594	0.00324283	5
Vrk11	1.25923e-07	0.494276	0.533	0.155	0.00328117	5
Myo1g2	1.27649e-07	0.812985	0.533	0.169	0.00332616	5
Rpl9-ps74	1.28107e-07	0.614893	0.967	0.961	0.00333807	5
Lpgat1	1.29288e-07	0.427072	0.4	0.094	0.00336886	5
Rtl8a1	1.40113e-07	1.0029	0.567	0.198	0.00365091	5
U8a52-ps3	1.53935e-07	0.484941	1	0.996	0.00401107	5
Gm103354	1.62024e-07	0.658822	1	0.858	0.00422185	5
Anxa22	1.70446e-07	0.801223	0.967	0.544	0.00444132	5
Rpl45	1.81447e-07	0.673615	1	0.932	0.00472797	5
Rpl394	2.02622e-07	0.574256	1	0.98	0.00527972	5
Atpif11	2.0831e-07	1.15596	0.933	0.775	0.00542793	5
Rpl184	2.11499e-07	0.610711	1	0.946	0.00551102	5
Gm114784	2.62334e-07	0.560712	1	0.979	0.00683565	5
E4f1	2.9645e-07	0.324929	0.267	0.049	0.00772461	5
Rpl3-ps14	3.54476e-07	0.632867	1	0.972	0.00923659	5
Rpl28-ps13	4.22604e-07	0.592189	0.967	0.956	0.0110118	5
Eef1823	4.27599e-07	0.950036	0.9	0.681	0.011142	5
Rps13-ps24	4.44163e-07	0.558005	1	0.967	0.0115735	5
Rpl52	4.48265e-07	0.57597	0.7	0.257	0.0116805	5
Sod1	4.54868e-07	0.578121	0.767	0.3	0.0118525	5
Gm58054	4.65653e-07	0.532222	1	0.988	0.0121335	5
Znrd11	4.75158e-07	0.457034	0.667	0.227	0.0123812	5
Spint23	4.90195e-07	0.42599	0.5	0.145	0.012773	5
Rps13-ps44	4.97512e-07	0.594851	1	0.96	0.0129637	5
Rps4x4	4.99454e-07	0.535788	1	0.983	0.0130143	5
Acvrl11	5.06452e-07	0.523308	0.567	0.184	0.0131966	5
Rpl263	5.52939e-07	0.45349	1	0.996	0.0144079	5
Gm84304	5.60577e-07	0.470484	1	0.988	0.0146069	5
Crip12	5.65325e-07	0.729886	1	0.985	0.0147307	5
Txndc15	5.69357e-07	0.904509	0.6	0.248	0.0148357	5
Gm98434	5.79246e-07	0.440376	1	0.999	0.0150934	5
Mospd1	5.88365e-07	0.502962	0.3	0.064	0.015331	5
Ldha2	6.22381e-07	0.828569	0.933	0.68	0.0162174	5
Tfg	6.33844e-07	0.460534	0.567	0.182	0.0165161	5
Serpin868	6.56987e-07	0.553588	0.267	0.053	0.0171191	5
Myl1281	7.20475e-07	0.771634	0.933	0.577	0.0187734	5
Eif282	7.43915e-07	0.402841	0.433	0.116	0.0193842	5
Mndal1	7.82324e-07	0.736011	0.9	0.454	0.020385	5
Fn8p11	8.57335e-07	0.715661	0.8	0.36	0.0223396	5
Rpl39-ps5	8.78841e-07	0.640242	1	0.901	0.0229	5
Arpc5l2	9.34317e-07	0.640288	0.667	0.274	0.0243455	5
Gm118083	9.5592e-07	0.425264	1	0.997	0.0249084	5
Ciita1	9.98862e-07	0.277313	0.267	0.052	0.0260273	5
Ndufa61	1.03529e-06	0.749323	0.933	0.7	0.0269766	5
Rpsa-ps94	1.17352e-06	0.722739	0.933	0.702	0.0305785	5
Rps11-ps4	1.26627e-06	0.325941	0.467	0.131	0.0329952	5
Rpl374	1.27249e-06	0.562571	1	0.966	0.0331572	5
Rps24-ps33	1.31079e-06	0.564294	1	0.964	0.0341552	5
Rps10-ps14	1.39564e-06	0.563335	1	0.923	0.0363662	5
Gm155003	1.39592e-06	0.615073	1	0.852	0.0363734	5
Gm35315	1.43756e-06	0.666715	1	0.824	0.0374586	5
Il181	1.49172e-06	0.478001	0.433	0.124	0.0388697	5
Rpl19-ps114	1.64451e-06	0.50203	1	0.985	0.0428511	5
Rpl35a-ps63	1.78525e-06	0.479348	1	0.99	0.0465184	5
Eif3k2	1.97848e-06	0.675037	0.967	0.717	0.0515533	5
Gm92944	2.17811e-06	0.594174	0.967	0.938	0.056755	5
Eif3f4	2.19513e-06	0.590391	1	0.798	0.0571985	5
A8hd17a	2.27363e-06	0.394008	0.467	0.138	0.059244	5
Tes2	2.33496e-06	0.353213	0.467	0.135	0.0608421	5
Mrpl523	2.3795e-06	0.687226	0.933	0.639	0.0620027	5
Gm157724	2.46542e-06	0.496419	1	0.956	0.0642415	5
Slc881	2.76241e-06	0.416265	0.5	0.157	0.0719802	5
Gm157933	2.87687e-06	0.601629	1	0.7	0.0749626	5
Clec12a1	3.03505e-06	0.485677	0.867	0.387	0.0790842	5
Zyx1	3.48732e-06	0.646347	0.833	0.402	0.090869	5
Havcr21	3.60679e-06	0.357457	0.433	0.125	0.0939822	5
Ra8781	3.85539e-06	0.573497	0.8	0.342	0.10046	5
Rps95	3.86028e-06	0.517445	1	0.989	0.100587	5
Gm100733	3.90979e-06	0.478615	1	0.988	0.101877	5
Gpd2	4.22967e-06	0.2777	0.333	0.081	0.110213	5
Lmn812	4.26769e-06	0.697976	0.5	0.166	0.111203	5
Gm134364	4.90183e-06	0.528794	1	0.951	0.127727	5
Asnsd1	4.94474e-06	0.390113	0.533	0.176	0.128845	5
Gm102634	5.03761e-06	0.641225	1	0.885	0.131265	5
Calm11	5.16561e-06	0.567058	1	0.971	0.1346	5
Jak21	5.17831e-06	0.471322	0.333	0.086	0.134931	5
Irf53	5.31059e-06	0.626367	0.767	0.366	0.138378	5
Gm6161	5.85355e-06	0.357143	0.433	0.131	0.152526	5
Rps243	6.38214e-06	0.386425	1	0.99	0.166299	5
Rpl311	6.8466e-06	0.640782	0.933	0.807	0.178402	5
Rps104	7.35751e-06	0.559932	1	0.938	0.191715	5
AC125149.11	7.51775e-06	0.365821	0.367	0.099	0.19589	5
Eefsec	7.5287e-06	0.268178	0.3	0.072	0.196175	5
Isyna1	8.00786e-06	0.42028	0.433	0.137	0.208661	5
Rps18-ps34	8.11166e-06	0.586698	0.9	0.526	0.211366	5
Hspe14	8.32812e-06	0.824074	0.9	0.625	0.217006	5
Gm118244	8.33745e-06	0.598138	0.967	0.595	0.217249	5
Rplp13	8.8427e-06	0.456578	1	0.996	0.230414	5
Cs	8.94846e-06	0.524496	0.5	0.17	0.23317	5
Rtl88	9.22684e-06	0.516334	0.333	0.092	0.240424	5
Rps13-ps14	9.80566e-06	0.577695	1	0.88	0.255506	5
Gm101771	9.80601e-06	0.641387	1	0.824	0.255515	5
Gm119423	1.03999e-05	0.533018	0.967	0.756	0.27099	5
Gm9761	1.077e-05	0.267918	0.333	0.086	0.280633	5
Arpc23	1.08489e-05	0.55582	1	0.916	0.282689	5
Gm83554	1.10955e-05	0.757385	1	0.953	0.289114	5
C920009818Rik	1.12081e-05	0.250738	0.3	0.073	0.292049	5
8az1a2	1.16605e-05	0.598619	0.7	0.313	0.303837	5
Rpl14-ps14	1.19556e-05	0.542255	1	0.932	0.311527	5
Erg28	1.21235e-05	0.433441	0.467	0.155	0.315901	5
St8sia4	1.2325e-05	0.341217	0.433	0.128	0.321152	5
Syngr23	1.29548e-05	0.677267	0.9	0.46	0.337564	5
Gm75363	1.30281e-05	0.417109	1	0.982	0.339474	5
Cdk14	1.32458e-05	0.569671	0.367	0.11	0.345147	5
Gm94934	1.3532e-05	0.539848	1	0.573	0.352604	5
Rps25-ps14	1.48202e-05	0.385178	1	0.979	0.386171	5
Alcam1	1.60009e-05	0.478571	0.5	0.166	0.416935	5
Ctdp1	1.72415e-05	0.296782	0.267	0.063	0.449261	5
Gm118783	1.73872e-05	0.500872	0.967	0.615	0.453058	5
Gm154834	1.87646e-05	0.50524	1	0.923	0.488949	5
Plekha11	1.89832e-05	0.278568	0.467	0.148	0.494645	5
Gas52	1.90259e-05	0.568783	1	0.779	0.495758	5
Anxa12	1.92044e-05	0.714864	0.833	0.455	0.500409	5
Gm61692	1.95481e-05	0.477957	0.567	0.223	0.509365	5
Gm47051	1.98282e-05	0.429035	0.733	0.315	0.516662	5
Rpl9-ps43	2.02451e-05	0.583227	0.9	0.577	0.527526	5
Eif5a2	2.03902e-05	0.534423	1	0.84	0.531307	5
Psma3	2.13943e-05	0.467084	0.433	0.146	0.557472	5
Dynlt18	2.14473e-05	0.488143	0.6	0.239	0.558852	5
Rpl35a2	2.19775e-05	0.388508	1	0.992	0.572667	5
Gm81721	2.23714e-05	0.605579	0.6	0.261	0.582932	5
Rpl35a-ps24	2.28099e-05	0.470691	1	0.953	0.594357	5
Rpl414	2.41479e-05	0.325419	1	0.999	0.629223	5
Lgals32	2.5888e-05	0.402512	0.933	0.593	0.674562	5
Gm107365	2.62291e-05	0.443232	0.967	0.969	0.683451	5
Cd91	2.78875e-05	0.28069	0.933	0.514	0.726664	5
Rpl30-ps93	2.80906e-05	0.507829	1	0.893	0.731956	5
Gcnt21	2.95431e-05	0.292873	0.3	0.079	0.769804	5
Mlec	3.04205e-05	0.33454	0.467	0.153	0.792667	5
Rpl224	3.04444e-05	0.611498	1	0.899	0.793288	5
Psm813	3.14275e-05	0.669218	0.933	0.713	0.818907	5
Rps253	3.232e-05	0.36562	1	0.982	0.842163	5
Gna15	3.24725e-05	0.344198	0.367	0.112	0.846136	5
Rps74	3.31408e-05	0.659884	0.967	0.776	0.863549	5
Etv61	3.47149e-05	0.397963	0.333	0.099	0.904567	5
U8e2d1	3.5025e-05	0.327969	0.433	0.138	0.912646	5
Rpl355	3.66925e-05	0.431282	1	0.976	0.956097	5
Rpl6l4	3.79377e-05	0.473142	1	0.966	0.988543	5
Slc3581	3.8277e-05	0.358122	0.5	0.174	0.997384	5
8asp14	3.8423e-05	0.817117	0.733	0.333	1	5
Lsm6	4.15066e-05	0.517608	0.767	0.348	1	5
Gm101545	4.22253e-05	0.675201	1	0.806	1	5
Atp5md2	4.32243e-05	0.599286	0.8	0.505	1	5
Uqcrfs11	4.58307e-05	0.591258	0.733	0.434	1	5
Gm56411	4.65045e-05	0.553846	0.767	0.382	1	5
Rpl10a3	5.1969e-05	0.543867	1	0.802	1	5
Cycs1	5.2147e-05	0.537814	0.6	0.274	1	5
Rpl363	5.34e-05	0.375848	1	0.989	1	5
Rps264	5.94399e-05	0.504029	1	0.949	1	5
Gfer	6.06581e-05	0.330414	0.433	0.147	1	5
Rpl303	6.21407e-05	0.508803	1	0.862	1	5
Lemd2	6.40878e-05	0.262232	0.3	0.082	1	5
Ccdc88a1	6.46786e-05	0.259579	0.5	0.175	1	5
Rps19-ps7	6.59741e-05	0.407018	0.733	0.33	1	5
Plcg21	6.75379e-05	0.320758	0.333	0.099	1	5
Gm143032	6.76962e-05	0.3771	1	0.999	1	5
Gm8623	6.96103e-05	0.375439	0.467	0.167	1	5
Gm115751	7.32933e-05	0.588955	0.9	0.635	1	5
8tf35	7.37074e-05	0.552534	1	0.818	1	5
Tra8d	7.59509e-05	0.296071	0.367	0.113	1	5
Gm14681	7.75133e-05	0.388119	0.567	0.224	1	5
Ptrhd1	7.80558e-05	0.497043	0.467	0.182	1	5
Mkrn11	7.88597e-05	1.1567	0.633	0.345	1	5
Gm4204	8.03306e-05	0.565081	0.6	0.265	1	5
Zfand28	8.18289e-05	0.390506	0.4	0.129	1	5
Ivns1a8p	8.27977e-05	0.352228	0.6	0.24	1	5
Me2	8.30658e-05	0.25642	0.3	0.086	1	5
Gm100763	8.52865e-05	0.403652	1	0.955	1	5
Gm123663	8.68294e-05	0.563323	0.933	0.583	1	5
Gm61365	8.99687e-05	0.480406	1	0.944	1	5
Gm102753	9.1662e-05	0.444516	1	0.859	1	5
AI6622701	9.27173e-05	0.695038	0.633	0.296	1	5
Coro1a5	0.000101551	0.654028	0.933	0.679	1	5
Gm9727	0.000103798	0.294661	0.267	0.071	1	5
Rps12-ps10	0.000104442	0.294186	0.5	0.181	1	5
Nr4a22	0.00010586	0.628383	0.3	0.094	1	5
H132	0.000110885	0.668536	0.733	0.394	1	5
Manf	0.000116744	0.643801	0.9	0.544	1	5
Sugt11	0.000125339	0.27719	0.667	0.27	1	5
Rpl17-ps52	0.000127933	0.598588	0.733	0.398	1	5
Rpl35a-ps42	0.000131071	0.582579	1	0.876	1	5
Rps26-ps14	0.000138077	0.51426	0.967	0.901	1	5
Rps27	0.000138593	0.314226	1	0.966	1	5
Rps15a-ps44	0.000139549	0.574631	0.867	0.529	1	5
Rpl37a3	0.000147325	0.406333	1	0.99	1	5
Ptms1	0.000150528	0.518456	0.9	0.549	1	5
Tmpo1	0.00015759	0.494136	0.467	0.191	1	5
Gm102883	0.000161993	0.462683	1	0.986	1	5
Eif48	0.000163832	0.381698	0.567	0.239	1	5
Rpl36-ps3	0.000166236	0.383689	0.567	0.227	1	5
Hspa83	0.000170539	0.662797	1	0.953	1	5
Dnajc8	0.000171249	0.528074	0.8	0.432	1	5
Rpl233	0.000189795	0.395859	1	0.988	1	5
Acsl5	0.0001935	0.404171	0.567	0.236	1	5
Gm100294	0.000198923	0.435294	0.933	0.932	1	5
Rpl19-ps12	0.000206773	0.382408	0.633	0.284	1	5
Mdh1	0.00020849	0.581017	0.733	0.463	1	5
Gm20003	0.000208568	0.313407	1	0.998	1	5
Impdh2-ps	0.000212052	0.355137	0.6	0.263	1	5
Rpl3-ps22	0.000214338	0.439868	0.8	0.427	1	5
Gm131964	0.000214723	0.527368	0.9	0.549	1	5
Gm113533	0.000224164	0.335938	1	0.979	1	5
Rps153	0.000227793	0.350575	1	0.989	1	5
Hint3	0.000228082	0.259854	0.367	0.122	1	5
Yif1a	0.000228623	0.353418	0.5	0.2	1	5
Dynlt1a2	0.000229124	0.678249	0.9	0.618	1	5
St3gal41	0.000233255	0.459511	0.4	0.149	1	5
Gm132683	0.000236303	0.458302	1	0.782	1	5
Gm41494	0.000238803	0.430353	1	0.94	1	5
A530032D15Rik3	0.000248189	0.459988	0.4	0.146	1	5
U8ash38	0.000258234	0.36493	0.367	0.129	1	5
Gm12571	0.000259027	0.277444	0.333	0.108	1	5
Npm13	0.000263394	0.554773	1	0.77	1	5
Atg32	0.000274158	0.556917	0.6	0.313	1	5
Gm145392	0.000280214	0.54924	0.867	0.669	1	5
U8fd1	0.000281542	0.36891	0.333	0.116	1	5
Cy85a1	0.000281754	0.655264	0.833	0.611	1	5
Pmf11	0.00028455	0.364652	0.367	0.125	1	5
Dock10	0.000286125	0.638002	0.467	0.194	1	5
Vrk3	0.00030512	0.254676	0.367	0.124	1	5
Rtc81	0.000318513	0.442703	0.633	0.287	1	5
Gm106893	0.000326941	0.452607	0.8	0.388	1	5
Actr33	0.000327719	0.493748	0.933	0.809	1	5
Rogdi1	0.000335955	0.265176	0.4	0.144	1	5
Ccnd8p1	0.000340137	0.332433	0.4	0.147	1	5
Cnp1	0.00034473	0.360162	0.533	0.222	1	5
Serp12	0.000357192	0.393822	0.933	0.67	1	5
Gm136113	0.000364276	0.365803	1	0.981	1	5
Gpcpd12	0.00036771	0.403842	0.533	0.213	1	5
Rnf1671	0.000376202	0.303075	0.333	0.112	1	5
Gm13192	0.00038108	0.43017	0.6	0.284	1	5
Trim27	0.000393295	0.251571	0.367	0.127	1	5
G38p1	0.000398188	0.411885	0.833	0.408	1	5
Phf1181	0.000404101	0.300524	0.6	0.276	1	5
Rpl213	0.000411612	0.335627	1	0.99	1	5
Gm70274	0.000412129	0.458713	1	0.86	1	5
Rpl84	0.000434667	0.313602	1	0.977	1	5
8ak11	0.000449922	0.319732	0.4	0.152	1	5
Myadm1	0.000456085	0.343233	0.633	0.295	1	5
Ccdc288	0.000475431	0.355253	0.267	0.083	1	5
Slc35c21	0.00047783	0.39485	0.333	0.114	1	5
Fchsd21	0.000478765	0.283179	0.367	0.131	1	5
Coa5	0.000488338	0.255193	0.4	0.146	1	5
Rps203	0.0005133	0.409784	1	0.948	1	5
Kpna41	0.000525611	0.366328	0.733	0.341	1	5
Scimp2	0.000544183	0.417334	0.4	0.157	1	5
Cd180	0.000550478	0.344226	0.333	0.12	1	5
Rpsa-ps124	0.00057746	0.375748	0.7	0.362	1	5
Pdia3	0.00060585	0.519632	0.967	0.771	1	5
Pts	0.000608024	0.410508	0.5	0.209	1	5
Eif3m2	0.000611911	0.405245	0.8	0.454	1	5
Prkd3	0.000624773	0.288007	0.3	0.101	1	5
Gm76582	0.000646994	0.410028	0.767	0.432	1	5
Rps172	0.00065277	0.388712	1	0.916	1	5
Naca3	0.000658598	0.340778	1	0.88	1	5
Gm147943	0.000692747	0.534385	0.867	0.611	1	5
Rps63	0.000700403	0.371721	0.9	0.477	1	5
Snrpd11	0.000743508	0.529978	0.567	0.294	1	5
Efhd22	0.000780852	0.43329	0.9	0.644	1	5
Cldnd11	0.000799925	0.934315	0.533	0.276	1	5
Gtf3c6	0.000802792	0.448971	0.433	0.193	1	5
8cas2	0.000805286	0.344479	0.7	0.334	1	5
Eif3e5	0.000828932	0.377572	0.967	0.633	1	5
Rps213	0.000851141	0.371831	1	0.915	1	5
Rpl73	0.000865642	0.321479	1	0.958	1	5
Mrpl19	0.00087082	0.261004	0.333	0.118	1	5
Rps15a-ps52	0.00087182	0.437024	0.733	0.391	1	5
Gm121743	0.000883747	0.348568	1	0.945	1	5
Gm14513	0.000883985	0.316671	0.333	0.122	1	5
Gm59632	0.000892381	0.408743	1	0.668	1	5
Gm134082	0.000908716	0.315568	0.7	0.339	1	5
Psma41	0.000942252	0.452249	0.8	0.503	1	5
Itm2c	0.000978521	0.378456	0.967	0.58	1	5
Gm68633	0.000993154	0.349438	1	0.878	1	5
Srsf3	0.00104523	0.473888	0.9	0.657	1	5
Phyh1	0.00105433	0.40117	0.4	0.167	1	5
Rps161	0.00107621	0.367534	0.6	0.291	1	5
Rps27a4	0.00112589	0.319228	0.833	0.423	1	5
Lsm121	0.00113657	0.498222	0.4	0.159	1	5
Rpl10-ps11	0.00114098	0.423273	0.9	0.553	1	5
Gm102321	0.00114107	0.400721	0.767	0.421	1	5
Rpl30-ps102	0.00114923	0.437404	0.7	0.377	1	5
Set1	0.00115368	0.42079	0.767	0.435	1	5
Jarid21	0.00119708	0.346156	0.5	0.222	1	5
Rpl30-ps13	0.0012497	0.425714	1	0.797	1	5
Apo8ec33	0.00126973	0.256099	0.767	0.397	1	5
Pdcd2l	0.00127298	0.386022	0.467	0.205	1	5
Rnh12	0.00128824	0.265125	0.833	0.466	1	5
Eif2s11	0.00130375	0.418782	0.567	0.289	1	5
Gm42944	0.00131871	0.388708	1	0.927	1	5
Ppa1	0.00133514	0.335454	0.333	0.13	1	5
Rplp23	0.00134118	0.291488	1	0.988	1	5
Rpl10a-ps13	0.00139166	0.393246	1	0.954	1	5
Gm141651	0.00140966	0.345445	0.567	0.252	1	5
Rps12-ps241	0.00142988	0.355717	0.833	0.457	1	5
Prdx31	0.00144987	0.26973	0.533	0.239	1	5
Nudt14	0.00145634	0.261643	0.267	0.09	1	5
Gm146483	0.00146161	0.353459	1	0.934	1	5
Rpl36a-ps14	0.00149703	0.409557	0.9	0.737	1	5
Rpl38-ps23	0.00150152	0.29566	1	0.954	1	5
Gm6444	0.00150939	0.272196	0.4	0.164	1	5
Mthfd21	0.00151318	0.284808	0.3	0.109	1	5
Gm123381	0.00156139	0.339851	1	0.907	1	5
Nsa21	0.0015847	0.441055	0.633	0.336	1	5
Snx202	0.00161799	0.355168	0.567	0.278	1	5
Wdr893	0.00162466	0.265545	1	0.994	1	5
Rpl15-ps24	0.00162514	0.35643	1	0.957	1	5
Trpv2	0.00174741	0.321923	0.367	0.149	1	5
Gm104203	0.00174983	0.293402	0.967	0.906	1	5
Khk	0.00176286	0.443176	0.333	0.135	1	5
Selplg4	0.00184034	0.459496	0.667	0.443	1	5
H2-T234	0.00186204	0.38517	0.867	0.596	1	5
Txn11	0.00187227	0.483938	0.9	0.742	1	5
H2ax	0.00189335	0.405958	0.267	0.096	1	5
Nudt21	0.00190289	0.348247	0.5	0.239	1	5
Rpsa-ps24	0.00200924	0.581408	0.6	0.362	1	5
Gm7488	0.00201136	0.268765	0.367	0.147	1	5
Ctnn8ip1	0.00206102	0.29744	0.367	0.152	1	5
Oaz1-ps1	0.00209782	0.350363	1	0.958	1	5
Chmp481	0.00213228	0.306103	0.967	0.637	1	5
Nop56	0.00219249	0.277586	0.467	0.212	1	5
R8m6	0.00223081	0.276313	0.367	0.149	1	5
Ppp1r111	0.00227908	0.453927	0.7	0.406	1	5
Rps83	0.00229015	0.27472	0.967	0.958	1	5
Rpl34-ps2	0.00233059	0.285652	0.533	0.254	1	5
Alox5ap2	0.00243609	0.345111	0.967	0.812	1	5
Gm58791	0.00245767	0.291142	0.6	0.296	1	5
Gm116874	0.00248386	0.285049	1	0.894	1	5
Gm122544	0.00248745	0.342093	1	0.969	1	5
Gm9531	0.00252484	0.317597	0.4	0.178	1	5
Rps19-ps31	0.0025707	0.339851	0.667	0.366	1	5
Kat68	0.0026488	0.273767	0.267	0.096	1	5
Rpl7-ps93	0.00268462	0.332057	0.933	0.863	1	5
Gm121912	0.00269069	0.411561	0.9	0.653	1	5
Rpl15-ps34	0.00271738	0.323298	1	0.942	1	5
Fyn1	0.00274591	0.253742	0.267	0.096	1	5
Gm101803	0.00276536	0.471498	0.833	0.547	1	5
Rack13	0.00277758	0.38419	1	0.808	1	5
Zfas11	0.00284879	0.35599	0.633	0.339	1	5
Dnajc72	0.00288582	0.412214	0.533	0.282	1	5
Sri	0.00298977	0.59539	0.833	0.601	1	5
Lsm4	0.00307859	0.489699	0.767	0.474	1	5
Tax18p11	0.00315369	0.460217	0.7	0.421	1	5
Llph1	0.00326957	0.351792	0.7	0.365	1	5
Ucp22	0.00333279	0.378958	0.933	0.766	1	5
Gpr1322	0.00338604	0.375444	0.367	0.158	1	5
Stx3	0.00348699	0.263485	0.267	0.098	1	5
Psmd141	0.00349129	0.394415	0.533	0.28	1	5
Arf51	0.00350848	0.508128	1	0.765	1	5
8tg15	0.00351777	0.998322	0.833	0.765	1	5
Prkra	0.00375386	0.356906	0.267	0.108	1	5
Crcp	0.00380354	0.266144	0.3	0.12	1	5
R8m48	0.0038524	0.269023	0.467	0.204	1	5
Tifa81	0.00429227	0.338769	0.267	0.106	1	5
E8na18p2	0.00437052	0.271609	0.467	0.215	1	5
Coro183	0.00446066	0.266825	0.733	0.424	1	5
R8m32	0.00446338	0.427546	0.933	0.795	1	5
Avpi12	0.00460785	0.374927	0.367	0.161	1	5
Traf13	0.00463289	0.643347	0.4	0.182	1	5
Hnrnpd	0.00472036	0.279737	0.533	0.264	1	5
Rps12-ps93	0.00480211	0.277281	1	0.948	1	5
Pa8pc12	0.00489835	0.376293	0.967	0.714	1	5
Ccnd11	0.00504108	0.352763	0.433	0.205	1	5
Usp37	0.00505713	0.255352	0.367	0.16	1	5
Gm93854	0.00526816	0.298903	1	0.966	1	5
Dynlt1-ps11	0.00532208	0.418193	0.867	0.607	1	5
Nt5c	0.00558055	0.277193	0.567	0.298	1	5
Zc3h7a	0.00567456	0.278244	0.433	0.198	1	5
Rpl93	0.00570237	0.345856	0.8	0.482	1	5
Gm144144	0.00579334	0.30896	1	0.919	1	5
Rps15-ps22	0.00579512	0.382523	0.933	0.695	1	5
Rpl192	0.00582053	0.32829	0.867	0.573	1	5
Fundc11	0.00586377	0.340099	0.533	0.282	1	5
Rpl64	0.00588352	0.336232	0.967	0.875	1	5
Plekho21	0.00592581	0.309578	0.433	0.208	1	5
Atp582	0.00601504	0.331238	0.967	0.786	1	5
Cse1l	0.00606871	0.268645	0.267	0.099	1	5
Eef1g4	0.00615228	0.309402	0.933	0.771	1	5
C524	0.00628	0.345787	0.633	0.359	1	5
Cct52	0.00661701	0.283608	0.8	0.488	1	5
Cox781	0.00690756	0.37796	0.833	0.689	1	5
Cdc37	0.00699005	0.415918	0.733	0.511	1	5
Atp5c11	0.00727147	0.445751	0.867	0.717	1	5
Flot11	0.00757071	0.345758	0.467	0.236	1	5
Creld2	0.00776899	0.393002	0.367	0.17	1	5
Rtraf	0.00777657	0.371902	0.9	0.575	1	5
Rps12-ps33	0.00793149	0.271409	1	0.912	1	5
Atp5e1	0.0083492	0.373889	1	0.896	1	5
Sec13	0.0084925	0.306866	0.5	0.257	1	5
Gm102473	0.0086548	0.333485	0.9	0.685	1	5
Mrpl57	0.00876726	0.305678	0.533	0.288	1	5
Gm101311	0.00898113	0.27575	0.833	0.57	1	5
Cdc42se1	0.00902645	0.313599	0.5	0.275	1	5
Smndc1	0.00903484	0.269815	0.367	0.17	1	5
Mrpl42	0.00915445	0.461051	0.667	0.458	1	5
Higd2a1	0.00936105	0.306391	0.8	0.474	1	5
Nap1l4	0.00938646	0.269631	0.467	0.237	1	5
Vasp2	0.00963423	0.315719	0.733	0.43	1	5
H3f3a-ps23	0.00965624	0.270182	0.367	0.17	1	5
Aph1c1	0.00974313	0.301631	0.3	0.128	1	5
Tm6sf1	0.00980474	0.377575	0.367	0.182	1	5
Vav3	0.00990437	0.353243	0.333	0.155	1	5
Arpp191	0.00991343	0.372975	0.9	0.654	1	5

## Sheet: Cluster 6.markers
gene	p_val	avg_log2FC	pct.1	pct.2	p_val_adj	cluster
Nkg7	1.04735e-168	3.93426	0.807	0.019	2.72909e-164	6
Lck	7.92771e-163	2.20629	0.702	0.012	2.06572e-158	6
Cd28	2.19703e-124	1.95728	0.614	0.015	5.72481e-120	6
Tr8c2	2.90807e-120	3.01842	0.877	0.048	7.57756e-116	6
Ms4a48	1.85016e-116	3.37685	0.842	0.048	4.82096e-112	6
Cd3d	2.20693e-106	2.61556	0.842	0.051	5.75059e-102	6
Ctsw	9.30271e-89	1.85746	0.421	0.009	2.42401e-84	6
Cd3g	4.25348e-84	2.40202	0.807	0.061	1.10833e-79	6
Lat	4.44813e-84	2.10395	0.684	0.042	1.15905e-79	6
Gimap4	2.19264e-83	2.11883	0.632	0.036	5.71336e-79	6
Lef1	2.60125e-78	1.10758	0.333	0.005	6.77808e-74	6
Klrc1	1.83712e-75	1.59	0.333	0.006	4.78699e-71	6
Gimap7	2.06744e-74	1.35593	0.404	0.012	5.38712e-70	6
Gzmk	7.58631e-74	1.13004	0.263	0.002	1.97677e-69	6
Cd881	3.81406e-73	2.12047	0.316	0.005	9.93829e-69	6
Klrc2	6.06683e-73	1.47145	0.316	0.005	1.58084e-68	6
Tr8c1	2.71486e-66	2.18312	0.456	0.021	7.0741e-62	6
Sh2d1a	6.02866e-63	1.20475	0.263	0.004	1.57089e-58	6
Skap1	2.16857e-61	1.50376	0.456	0.024	5.65063e-57	6
Thy1	8.05828e-59	2.02772	0.667	0.068	2.09975e-54	6
Cd2	2.80523e-58	1.82178	0.526	0.038	7.30958e-54	6
Lt8	1.06843e-57	2.17157	0.719	0.079	2.78402e-53	6
Cd6	4.31004e-56	0.975242	0.298	0.009	1.12307e-51	6
Septin1	6.42767e-56	1.95205	0.614	0.058	1.67486e-51	6
Cd3e	6.57191e-56	1.41498	0.544	0.04	1.71244e-51	6
Cd8a	4.21234e-53	0.968659	0.281	0.008	1.09761e-48	6
Ets1	1.78261e-49	2.08689	0.702	0.092	4.64494e-45	6
Itk	2.95042e-46	1.05075	0.351	0.019	7.68791e-42	6
Gimap9	4.64523e-46	1.02159	0.351	0.019	1.21041e-41	6
Acap1	1.27528e-41	0.984804	0.351	0.023	3.32298e-37	6
Ptprcap	1.63502e-41	1.69373	0.561	0.064	4.26038e-37	6
Gimap5	3.01092e-41	1.00742	0.333	0.02	7.84555e-37	6
Tnfrsf181	1.43215e-40	1.52159	0.404	0.033	3.73176e-36	6
Ifng	2.35097e-40	2.13799	0.263	0.011	6.12593e-36	6
Hopx1	2.01714e-39	1.47117	0.544	0.069	5.25606e-35	6
2010016I18Rik	8.63116e-38	0.921471	0.298	0.017	2.24902e-33	6
Icos	8.13433e-37	1.49092	0.333	0.023	2.11956e-32	6
Ptpn22	2.3773e-36	1.38333	0.474	0.056	6.19452e-32	6
8cl118	6.68229e-35	1.10311	0.298	0.019	1.7412e-30	6
Ccl51	1.56083e-32	4.41856	0.719	0.179	4.06704e-28	6
Gimap6	2.17695e-32	1.71325	0.561	0.093	5.67247e-28	6
Gm37882	9.85265e-32	2.33518	1	0.566	2.56731e-27	6
Gm135882	2.28019e-31	2.33406	1	0.602	5.94149e-27	6
Tms8102	4.26239e-31	2.38934	1	0.723	1.11065e-26	6
Gm114781	5.07948e-31	1.54233	1	0.979	1.32356e-26	6
Rpl13a1	4.32838e-30	1.5051	1	0.989	1.12785e-25	6
AW1120101	4.32858e-30	2.70353	0.877	0.328	1.1279e-25	6
Sat81	2.14854e-29	1.13221	0.316	0.028	5.59844e-25	6
Rps15a-ps71	6.19726e-29	1.31373	1	0.974	1.61482e-24	6
Rps27rt1	7.37202e-29	1.40535	1	0.995	1.92093e-24	6
Hcst	1.049e-28	2.00605	0.842	0.304	2.73338e-24	6
Rps15a1	1.05924e-28	1.31047	1	0.982	2.76007e-24	6
Tcf7	1.0728e-28	0.936967	0.281	0.022	2.79541e-24	6
Gata3	3.53292e-28	1.26749	0.333	0.034	9.20573e-24	6
Cxcr6	4.67059e-28	1.40719	0.404	0.048	1.21702e-23	6
Rps24	1.94897e-26	1.23337	1	0.989	5.07844e-22	6
Pced18	1.951e-26	0.833492	0.263	0.021	5.08372e-22	6
Rps181	4.9871e-26	1.24247	1	0.987	1.29949e-21	6
Cd247	8.19154e-26	0.925359	0.281	0.024	2.13447e-21	6
Gm64361	1.64869e-25	1.22561	1	0.981	4.296e-21	6
Gm11808	2.98007e-25	1.01112	1	0.997	7.76517e-21	6
Ctla2a	3.54027e-25	2.78007	0.632	0.163	9.22489e-21	6
Prkca	4.75464e-25	1.16976	0.386	0.053	1.23892e-20	6
Rps24-ps3	5.13561e-25	1.33438	1	0.964	1.33819e-20	6
U8a52-ps	1.07887e-24	1.04702	1	0.996	2.81122e-20	6
Cxcr3	2.83103e-24	1.19966	0.316	0.036	7.37682e-20	6
Rpsa1	3.78479e-24	1.26878	1	0.925	9.86204e-20	6
Rps7-ps31	4.04658e-24	1.17761	1	0.97	1.05442e-19	6
Cd71	4.06362e-24	1.03826	0.263	0.023	1.05886e-19	6
Rpl19-ps111	9.6655e-24	1.02307	1	0.985	2.51854e-19	6
Rpl27-ps31	1.81347e-23	1.0217	1	0.964	4.72536e-19	6
Rps13-ps41	2.22228e-23	1.09937	1	0.96	5.79061e-19	6
Rpl3-ps11	2.96793e-23	1.02426	1	0.972	7.73354e-19	6
Il7r	3.10868e-23	1.56043	0.456	0.08	8.10029e-19	6
Rpl27-ps11	3.13321e-23	1.05005	1	0.947	8.1642e-19	6
Gm58051	3.90399e-23	0.9392	1	0.988	1.01726e-18	6
Gm33621	3.90421e-23	1.03643	1	0.993	1.01732e-18	6
Rps14	4.72417e-23	0.875768	1	0.992	1.23098e-18	6
Shisa51	6.34747e-23	1.68769	0.965	0.695	1.65396e-18	6
Rac2	6.58147e-23	1.7849	0.947	0.637	1.71493e-18	6
Rpl18a1	1.0151e-22	1.10682	1	0.997	2.64506e-18	6
Gm154271	1.13058e-22	1.09501	1	0.997	2.94594e-18	6
Vps378	1.17223e-22	2.06296	0.561	0.132	3.05447e-18	6
Rpl9-ps61	1.80906e-22	0.99455	1	0.974	4.71388e-18	6
Rps6-ps41	2.26547e-22	1.01762	1	0.984	5.90313e-18	6
Gm87302	3.78186e-22	1.13884	0.982	0.93	9.85439e-18	6
Rpsa-ps91	4.27909e-22	1.27193	0.982	0.696	1.115e-17	6
Rpl13-ps31	6.11197e-22	1.05937	1	0.993	1.5926e-17	6
Rps6-ps31	7.11454e-22	1.02045	1	0.983	1.85384e-17	6
Rpl36	9.63838e-22	0.957757	1	0.989	2.51147e-17	6
Rpsa-ps101	1.1344e-21	1.29362	0.965	0.816	2.9559e-17	6
Rplp02	1.69372e-21	1.07806	1	0.984	4.41332e-17	6
Rps16-ps21	1.83816e-21	1.01536	1	0.991	4.7897e-17	6
Pglyrp1	1.96635e-21	0.815098	0.298	0.035	5.12373e-17	6
Rpl23a-ps31	2.11084e-21	1.03219	1	0.976	5.50021e-17	6
Gm72061	2.64068e-21	1.04435	1	0.971	6.88081e-17	6
Klrd11	3.40897e-21	1.27144	0.333	0.045	8.88276e-17	6
Rpl181	3.44718e-21	1.14398	1	0.945	8.98233e-17	6
Gm129181	3.56543e-21	1.00752	1	0.997	9.29044e-17	6
Itgal	4.21898e-21	0.93163	0.351	0.052	1.09934e-16	6
Rplp2	4.36232e-21	1.03899	1	0.987	1.13669e-16	6
Wdr89	4.38747e-21	0.955682	1	0.994	1.14324e-16	6
Rpl23	5.18632e-21	0.859307	1	0.987	1.3514e-16	6
Gm157101	7.99358e-21	1.02251	1	0.996	2.08289e-16	6
Rpl321	1.2398e-20	0.915716	1	0.996	3.23056e-16	6
Rps13-ps21	1.30767e-20	1.04215	1	0.967	3.40739e-16	6
Gm13611	1.52948e-20	0.984917	1	0.981	3.98536e-16	6
Rpl9-ps71	1.59142e-20	1.04481	1	0.96	4.14676e-16	6
Gm134361	2.03601e-20	1.10532	1	0.95	5.30523e-16	6
Rpl131	3.12397e-20	0.948645	1	0.991	8.14012e-16	6
Gm154831	1.07622e-19	1.10849	1	0.922	2.80429e-15	6
Rps15	1.20555e-19	0.919105	1	0.989	3.14131e-15	6
T8c1d10c	1.27363e-19	0.769456	0.281	0.034	3.31869e-15	6
Ly6c21	3.01301e-19	1.77236	0.491	0.111	7.85099e-15	6
Rpl141	3.56292e-19	0.959719	1	0.976	9.2839e-15	6
Rpl391	5.58665e-19	0.928351	1	0.98	1.45571e-14	6
Rps31	5.96598e-19	0.91731	1	0.979	1.55455e-14	6
Gm7536	6.2284e-19	0.8573	1	0.982	1.62293e-14	6
A8lim1	7.62362e-19	1.00871	0.351	0.058	1.98649e-14	6
Rpl34	8.61135e-19	0.773487	1	0.99	2.24386e-14	6
Klrk11	1.32596e-18	1.25111	0.351	0.059	3.45506e-14	6
Gimap1	1.44595e-18	0.937463	0.316	0.046	3.76772e-14	6
Grap2	2.1356e-18	1.08196	0.281	0.038	5.56472e-14	6
Rps3a11	4.06122e-18	0.829283	1	0.979	1.05823e-13	6
Pdcd4	5.32459e-18	1.70351	0.649	0.244	1.38743e-13	6
Rpl21	5.6246e-18	0.879952	1	0.989	1.4656e-13	6
Il18r1	6.08214e-18	0.859422	0.263	0.032	1.58482e-13	6
Rps51	7.64723e-18	0.932875	1	0.993	1.99264e-13	6
Rps111	8.62835e-18	0.789356	1	0.993	2.24829e-13	6
Rpl42	1.1451e-17	1.05218	1	0.931	2.98378e-13	6
Rps13-ps11	1.18724e-17	1.04616	0.965	0.88	3.09359e-13	6
Rps21	1.28959e-17	1.01229	0.947	0.916	3.36028e-13	6
Rpl34-ps11	1.31478e-17	0.763479	1	0.976	3.42591e-13	6
Rpl37a	1.40833e-17	0.787545	1	0.989	3.66967e-13	6
Rps191	1.44887e-17	0.957374	1	0.996	3.77532e-13	6
Rps19-ps21	1.46629e-17	0.995717	0.982	0.97	3.82071e-13	6
Gm103351	1.7043e-17	1.10032	0.947	0.858	4.44088e-13	6
Rps2	1.91997e-17	0.962947	1	0.966	5.00287e-13	6
Rpl37rt1	2.22792e-17	0.81368	1	0.993	5.8053e-13	6
Rps20	2.25153e-17	1.01527	0.982	0.948	5.86681e-13	6
Rpl6l1	3.75459e-17	0.896346	1	0.965	9.78334e-13	6
Gm10073	4.85866e-17	0.828014	1	0.987	1.26602e-12	6
Rpl15-ps21	5.80039e-17	0.940508	1	0.956	1.51141e-12	6
Rnf138	7.3063e-17	1.25023	0.439	0.109	1.9038e-12	6
Rplp1	1.04972e-16	0.783295	1	0.996	2.73525e-12	6
Rpl38-ps2	1.121e-16	0.917483	0.982	0.954	2.921e-12	6
H2-Q71	1.71802e-16	1.53738	0.702	0.304	4.47664e-12	6
Cd27	2.23807e-16	1.03411	0.263	0.038	5.83173e-12	6
Rpl14-ps11	2.39242e-16	1.03081	0.982	0.931	6.23394e-12	6
Eef1a1	2.61476e-16	0.797944	1	0.972	6.81327e-12	6
Il2rg1	3.0158e-16	1.2433	0.667	0.248	7.85826e-12	6
Rpl30	3.54283e-16	1.04805	0.965	0.86	9.23155e-12	6
Rps19-ps61	3.93664e-16	0.990696	1	0.987	1.02577e-11	6
8tg12	4.35459e-16	1.3701	0.965	0.759	1.13468e-11	6
Rpl17-ps81	5.36047e-16	0.931426	1	0.952	1.39678e-11	6
Itg871	5.47065e-16	1.0243	0.491	0.127	1.42549e-11	6
Rps4x1	9.9667e-16	0.804318	1	0.983	2.59702e-11	6
Gm12174	1.03236e-15	0.773078	1	0.944	2.69001e-11	6
Gm10420	1.07246e-15	0.988699	0.965	0.905	2.7945e-11	6
Gramd3	1.3506e-15	1.87776	0.351	0.073	3.51927e-11	6
Gm133701	1.41863e-15	0.893007	1	0.917	3.69653e-11	6
Rpl39-ps2	1.43963e-15	0.964479	0.982	0.9	3.75125e-11	6
Gm10275	2.36288e-15	1.275	0.93	0.859	6.15695e-11	6
Cd69	2.69426e-15	1.36281	0.316	0.058	7.02043e-11	6
Rpl17-ps101	2.90875e-15	0.833347	1	0.946	7.57934e-11	6
Gm14648	3.05002e-15	0.881952	1	0.933	7.94744e-11	6
Rpl81	4.17072e-15	0.824913	1	0.977	1.08676e-10	6
Rps71	4.33295e-15	1.13378	0.947	0.774	1.12904e-10	6
Gm116871	5.36778e-15	0.992609	1	0.892	1.39868e-10	6
Gm11878	5.41806e-15	1.2745	0.842	0.614	1.41178e-10	6
Rpl22l1	6.31879e-15	1.07491	1	0.825	1.64649e-10	6
Rpl30-ps9	8.15045e-15	0.980268	0.965	0.892	2.12376e-10	6
Gm42941	1.00784e-14	0.890643	1	0.926	2.62612e-10	6
Rpl7	1.4623e-14	0.701839	1	0.957	3.81032e-10	6
Gm61362	1.6117e-14	0.822417	1	0.943	4.1996e-10	6
Rps3a21	3.56658e-14	0.758057	1	0.958	9.29345e-10	6
Gm10288	4.89556e-14	0.764705	1	0.985	1.27564e-09	6
Gm92941	6.69055e-14	0.812361	0.982	0.937	1.74336e-09	6
Gm122542	1.06283e-13	0.761361	1	0.969	2.76941e-09	6
Rps11-ps11	1.23235e-13	0.790261	1	0.98	3.21114e-09	6
Rps11-ps21	1.26147e-13	0.872579	0.965	0.884	3.28702e-09	6
Rpl30-ps1	1.31092e-13	0.940669	0.947	0.795	3.41587e-09	6
Gm15793	1.38221e-13	1.19821	0.86	0.7	3.60162e-09	6
Serpina3g	1.53431e-13	1.10635	0.263	0.046	3.99796e-09	6
Rpl15-ps31	1.58723e-13	0.849261	0.982	0.942	4.13584e-09	6
Rpl62	1.93532e-13	0.817571	1	0.872	5.04285e-09	6
Gm93852	1.94415e-13	0.745726	0.982	0.966	5.06587e-09	6
Clk1	2.22769e-13	1.34769	0.789	0.442	5.80469e-09	6
Dusp2	3.63931e-13	1.39143	0.526	0.174	9.48295e-09	6
Gm11703	3.72526e-13	0.866076	0.947	0.894	9.7069e-09	6
Gm70271	4.65106e-13	0.850928	0.93	0.86	1.21193e-08	6
Dnaja11	6.22854e-13	1.39968	0.895	0.62	1.62297e-08	6
Rpl372	6.64996e-13	0.771089	0.965	0.966	1.73278e-08	6
Rpl10a-ps1	7.22975e-13	0.748712	1	0.953	1.88386e-08	6
Gm9104	7.48506e-13	0.903501	0.93	0.844	1.95038e-08	6
Hsp90a81	9.11914e-13	1.09226	1	0.932	2.37618e-08	6
Gm118241	9.40172e-13	1.1183	0.842	0.593	2.44981e-08	6
Rps6-ps11	1.27959e-12	0.96663	0.93	0.808	3.33423e-08	6
Saraf	1.40444e-12	1.25509	0.754	0.512	3.65955e-08	6
Gnas	1.74969e-12	1.27182	0.281	0.055	4.55917e-08	6
Gm41491	2.0131e-12	0.81758	1	0.938	5.24554e-08	6
Rpsa-ps21	3.31419e-12	1.18757	0.667	0.355	8.63579e-08	6
Rpl36-ps21	3.59479e-12	0.838247	0.947	0.893	9.36694e-08	6
Gm101542	7.09144e-12	0.730783	0.93	0.805	1.84782e-07	6
Rps10-ps11	9.48489e-12	0.822808	0.965	0.923	2.47148e-07	6
Rpl36-ps12	1.40985e-11	0.906054	0.947	0.867	3.67365e-07	6
Gm11942	1.50901e-11	0.944262	0.912	0.754	3.93202e-07	6
Rpl7-ps9	2.26313e-11	0.79258	0.982	0.86	5.89704e-07	6
Rps261	2.36321e-11	0.815648	0.982	0.949	6.15782e-07	6
Rnu384	3.21497e-11	1.02907	0.333	0.088	8.37724e-07	6
Eef2	3.48627e-11	0.800095	0.947	0.869	9.08418e-07	6
Gm104431	9.24986e-11	0.655925	0.982	0.985	2.41024e-06	6
Rps101	9.53016e-11	0.75718	0.982	0.938	2.48327e-06	6
Rpl352	1.08917e-10	0.581938	1	0.976	2.83805e-06	6
Eif3f1	1.13748e-10	0.961133	0.965	0.795	2.96393e-06	6
Rps15a-ps41	1.17787e-10	0.982322	0.772	0.527	3.06919e-06	6
H2-Q4	1.33798e-10	0.931116	0.737	0.451	3.48637e-06	6
Gm11713	1.42162e-10	0.646908	0.263	0.057	3.70432e-06	6
Rpl31	1.48314e-10	0.750114	0.912	0.805	3.86461e-06	6
Rps15-ps2	1.94312e-10	0.857967	0.86	0.694	5.06318e-06	6
Prkch	3.2086e-10	0.944956	0.263	0.062	8.36065e-06	6
84galnt12	3.91146e-10	0.79891	0.404	0.138	1.01921e-05	6
Gm8129	4.17805e-10	0.840437	0.947	0.854	1.08867e-05	6
Gm155422	5.07736e-10	0.982899	0.807	0.567	1.32301e-05	6
Glipr21	6.07766e-10	0.63759	0.316	0.083	1.58366e-05	6
Rpl411	7.91608e-10	0.433495	1	0.999	2.06269e-05	6
Gm11353	8.27154e-10	0.651492	1	0.978	2.15532e-05	6
Dnaj81	8.40354e-10	1.45017	0.684	0.392	2.18971e-05	6
Rps25-ps11	9.05859e-10	0.543237	1	0.979	2.3604e-05	6
Gm102632	1.12147e-09	0.835519	0.947	0.885	2.92221e-05	6
Pa8pc1	1.31582e-09	0.973176	0.86	0.713	3.42864e-05	6
Gm155361	1.35824e-09	0.614635	0.982	0.952	3.53916e-05	6
Ccnd2	1.40295e-09	1.09018	0.544	0.25	3.65567e-05	6
8cl2	1.60402e-09	0.825307	0.281	0.073	4.17959e-05	6
Gm102401	1.62253e-09	0.774079	0.965	0.87	4.22783e-05	6
Rpl221	1.67243e-09	0.661945	1	0.897	4.35784e-05	6
Nr4a21	1.90188e-09	1.04778	0.316	0.09	4.95573e-05	6
Cd821	2.02782e-09	0.909024	0.561	0.259	5.28388e-05	6
Eef1g1	2.5035e-09	0.916592	0.877	0.77	6.52338e-05	6
U88	2.90353e-09	0.742936	1	0.997	7.56572e-05	6
Rps2-ps10	4.58915e-09	0.80781	0.877	0.803	0.000119579	6
Kmt2d	5.67322e-09	0.982746	0.596	0.329	0.000147827	6
Gm94931	6.15128e-09	1.00288	0.737	0.575	0.000160284	6
Serpin89	6.17556e-09	1.37978	0.281	0.075	0.000160916	6
Gm7331	6.52705e-09	0.888094	0.825	0.715	0.000170075	6
8hlhe401	1.01834e-08	1.26315	0.368	0.13	0.000265349	6
Rps8	1.11826e-08	0.631567	1	0.956	0.000291385	6
Rack1	1.17181e-08	0.604388	0.895	0.808	0.000305339	6
Gm2000	2.70933e-08	0.479003	1	0.998	0.000705969	6
Rpl261	2.8298e-08	0.431473	1	0.996	0.00073736	6
Tpt1-ps3	3.15006e-08	0.448671	1	0.987	0.000820812	6
Npm1	4.12432e-08	0.897681	0.877	0.771	0.00107467	6
Gm15500	5.23164e-08	0.824323	0.912	0.853	0.00136321	6
Cr8n	5.8064e-08	1.08221	0.263	0.077	0.00151297	6
Eif3h	6.1602e-08	0.733615	0.825	0.718	0.00160516	6
Smc4	6.28695e-08	1.02834	0.386	0.152	0.00163819	6
Rpl31-ps8	6.79679e-08	0.537089	0.965	0.972	0.00177104	6
Smad71	7.26215e-08	0.854098	0.333	0.116	0.0018923	6
Rps281	7.61874e-08	0.621115	0.965	0.94	0.00198522	6
Rgs13	8.31699e-08	0.817446	0.667	0.345	0.00216716	6
Gm12191	9.37532e-08	0.719513	0.807	0.652	0.00244293	6
Gm11249	1.07141e-07	0.809751	0.684	0.478	0.00279177	6
Rps12-ps3	1.22874e-07	0.643276	0.982	0.911	0.00320172	6
8in22	1.48864e-07	0.789849	0.491	0.226	0.00387896	6
Eef182	1.97064e-07	0.767608	0.842	0.68	0.00513491	6
Ptprc2	1.97919e-07	0.835677	0.754	0.605	0.00515718	6
Tra28	1.99694e-07	0.951306	0.737	0.551	0.00520343	6
Rps26-ps11	2.19974e-07	0.701615	0.982	0.899	0.00573185	6
Rps25	2.36802e-07	0.453476	0.982	0.982	0.00617035	6
Prdx62	2.95797e-07	1.15434	0.667	0.425	0.00770759	6
Rpsa-ps121	3.38235e-07	0.756008	0.579	0.36	0.00881339	6
Npm31	3.58591e-07	0.9789	0.474	0.252	0.0093438	6
Em82	3.60267e-07	1.05039	0.544	0.289	0.00938747	6
Srpk1	3.74651e-07	0.762262	0.404	0.176	0.00976229	6
Rps12-ps9	3.78985e-07	0.605483	0.982	0.948	0.00987522	6
Gm83553	3.98043e-07	0.498057	1	0.952	0.0103718	6
Nop531	4.0957e-07	0.870006	0.719	0.59	0.0106722	6
Gm84301	4.41161e-07	0.444699	0.982	0.988	0.0114953	6
Stk178	4.7744e-07	0.849263	0.667	0.448	0.0124406	6
4932438A13Rik	5.20038e-07	0.670722	0.351	0.136	0.0135506	6
Gm107362	5.26946e-07	0.507318	1	0.968	0.0137306	6
Selplg2	5.39616e-07	0.720514	0.684	0.439	0.0140608	6
Rpl111	5.55851e-07	0.788121	0.842	0.75	0.0144838	6
Eif3e2	5.63034e-07	0.789109	0.772	0.635	0.014671	6
Cd523	5.81082e-07	0.648894	0.965	0.741	0.0151413	6
Traf12	5.85748e-07	0.983104	0.404	0.178	0.0152628	6
Rpl91	6.44262e-07	0.747927	0.684	0.48	0.0167875	6
Arhgap451	7.09849e-07	0.859698	0.596	0.385	0.0184965	6
Coro1a3	7.62012e-07	0.693577	0.912	0.675	0.0198557	6
Rps92	8.50175e-07	0.376515	1	0.989	0.022153	6
H2-K11	9.03583e-07	0.566398	0.982	0.931	0.0235447	6
Rpl35a-ps61	9.47095e-07	0.458799	1	0.99	0.0246785	6
Hsp90aa11	1.03529e-06	1.18166	0.93	0.807	0.0269767	6
Rpl10a	1.11985e-06	0.568307	0.912	0.801	0.02918	6
Gm144141	1.1285e-06	0.546718	0.982	0.918	0.0294053	6
Itga4	1.26561e-06	0.841713	0.351	0.146	0.0329781	6
Rpl9-ps4	1.38347e-06	0.713708	0.719	0.578	0.0360491	6
Rpl29	1.67167e-06	0.568499	0.947	0.942	0.0435588	6
Ankrd441	1.87039e-06	0.781815	0.456	0.234	0.0487368	6
Gm98432	1.92141e-06	0.34429	1	0.999	0.0500663	6
Rps15a-ps5	1.97507e-06	0.910759	0.561	0.392	0.0514645	6
Rpl35a-ps22	2.01054e-06	0.527482	0.982	0.953	0.0523886	6
Mettl231	2.11102e-06	0.671709	0.456	0.228	0.0550068	6
Gm132681	2.36037e-06	0.624109	0.895	0.782	0.0615042	6
Gm15501	2.42106e-06	0.674959	0.912	0.833	0.0630855	6
Ly6a2	2.69968e-06	0.870035	0.632	0.397	0.0703456	6
Gm26740	2.91328e-06	0.740727	0.456	0.229	0.0759112	6
Gm13092	3.23591e-06	0.717535	0.667	0.537	0.0843181	6
Gm100292	4.10035e-06	0.551017	0.912	0.933	0.106843	6
Akap13	4.10809e-06	0.872437	0.596	0.396	0.107044	6
Mir142hg	4.12515e-06	0.631609	0.263	0.093	0.107489	6
Gm5963	4.27743e-06	0.745823	0.754	0.671	0.111457	6
Rpl35a	4.35043e-06	0.43616	1	0.992	0.113359	6
Rps18-ps31	4.67819e-06	0.679098	0.684	0.527	0.1219	6
Rps61	4.82522e-06	0.691666	0.649	0.478	0.125731	6
Gm100761	5.80696e-06	0.451721	0.982	0.955	0.151312	6
2310001H17Rik	5.81063e-06	0.570089	0.316	0.126	0.151407	6
Dusp51	6.08989e-06	0.787121	0.298	0.115	0.158684	6
Nsd3	7.02199e-06	0.887498	0.614	0.418	0.182972	6
Rps8-ps1	7.35518e-06	0.660416	0.789	0.684	0.191654	6
Rpl19	8.14041e-06	0.78381	0.667	0.576	0.212115	6
Cn8p	9.33459e-06	0.567093	0.842	0.74	0.243231	6
Gm123461	9.5633e-06	1.1716	0.754	0.581	0.249191	6
Pitpnc1	1.00423e-05	0.955537	0.404	0.208	0.261673	6
Rpl35a-ps4	1.01747e-05	0.544552	0.93	0.876	0.265122	6
Snrpg	1.13281e-05	0.695034	0.789	0.735	0.295176	6
Rps27a2	1.41254e-05	0.743872	0.596	0.425	0.368064	6
Plaat3	1.57736e-05	0.736494	0.404	0.208	0.411012	6
Zfp36l2	1.65227e-05	0.680208	0.491	0.286	0.430531	6
Gm157721	1.66188e-05	0.407812	0.947	0.957	0.433037	6
Dut	1.69773e-05	0.741098	0.263	0.1	0.442379	6
H2-Q6	1.98125e-05	0.580046	0.368	0.174	0.516255	6
Ser8p11	2.30372e-05	0.735885	0.719	0.596	0.600281	6
Tu885	2.72289e-05	0.542556	0.877	0.823	0.709503	6
Rpl17-ps91	2.76841e-05	0.752098	0.719	0.6	0.721365	6
Gm8186	3.02676e-05	0.645446	0.772	0.772	0.788682	6
Gm14586	3.13056e-05	0.337069	1	0.98	0.815731	6
Rpl36a-ps11	3.13607e-05	0.703826	0.789	0.739	0.817165	6
Rora	3.31594e-05	1.00151	0.298	0.13	0.864035	6
Limd21	3.38209e-05	0.812362	0.561	0.39	0.881272	6
Gm14336	3.5587e-05	0.506845	0.263	0.105	0.927291	6
R8m39	3.87041e-05	0.478694	0.947	0.878	1	6
Ifngr12	4.4621e-05	0.962536	0.702	0.625	1	6
Hspa82	5.48312e-05	0.411917	1	0.952	1	6
Rps8-ps41	5.79997e-05	0.537701	0.86	0.823	1	6
Gm58441	6.31762e-05	0.692455	0.439	0.25	1	6
Hmg821	6.70937e-05	0.638959	0.474	0.278	1	6
Rpsa-ps5	7.29243e-05	0.653935	0.351	0.18	1	6
H2-T221	8.45889e-05	0.711213	0.439	0.258	1	6
Rpl38	8.59499e-05	0.691537	0.754	0.704	1	6
Ankrd11	8.89763e-05	0.712393	0.544	0.384	1	6
Gm12366	9.68254e-05	0.640892	0.684	0.586	1	6
Gm13456	9.72286e-05	0.50963	0.632	0.503	1	6
Tma7	0.000102935	0.484239	0.825	0.737	1	6
Neurl3	0.000104424	0.68988	0.439	0.251	1	6
Arhgef1	0.000109816	0.647524	0.404	0.23	1	6
Naca1	0.000121773	0.568011	0.912	0.881	1	6
Gm5921	0.000127243	0.68136	0.544	0.428	1	6
Emg1	0.000144125	0.638756	0.526	0.376	1	6
Rpl27a	0.000151067	0.554733	0.737	0.672	1	6
Gm14303	0.000166336	0.272242	1	0.999	1	6
Rpl3-ps2	0.00018154	0.643996	0.544	0.43	1	6
Eef1d	0.000184632	0.674621	0.719	0.691	1	6
Cd37	0.000192275	0.54686	0.596	0.412	1	6
Gm102471	0.00019906	0.562203	0.772	0.686	1	6
Id2	0.000232942	0.76244	0.667	0.513	1	6
Rps16	0.00024038	0.590793	0.456	0.291	1	6
Slc38a2	0.000255463	0.59747	0.684	0.523	1	6
Fip1l1	0.000276662	0.529552	0.316	0.161	1	6
Rpl31-ps14	0.000301298	0.533051	0.877	0.844	1	6
Psme12	0.000314309	0.582839	0.649	0.54	1	6
Srsf2	0.000377528	0.875652	0.544	0.389	1	6
Ddx5	0.000384707	0.51977	0.982	0.933	1	6
L8h	0.000387513	0.722758	0.509	0.364	1	6
8tf32	0.000489106	0.383871	0.912	0.818	1	6
Rpl51	0.00050472	0.627206	0.404	0.26	1	6
Fam1078	0.000525413	0.65016	0.316	0.167	1	6
Rpl17-ps5	0.000564704	0.658743	0.509	0.4	1	6
Gm10689	0.000580767	0.726115	0.509	0.391	1	6
Hspe12	0.000585298	0.638346	0.719	0.627	1	6
Gm13160	0.000672457	0.493204	0.263	0.128	1	6
Rpl7a-ps51	0.000673431	0.500438	0.877	0.822	1	6
Rpl7a-ps111	0.000690343	0.478999	0.842	0.799	1	6
Rps8-ps22	0.000707888	0.51584	0.702	0.678	1	6
Hectd1	0.000753868	0.672105	0.316	0.173	1	6
Elf1	0.000768573	0.564592	0.439	0.284	1	6
Tma7-ps	0.000787994	0.582687	0.632	0.522	1	6
Rpl10	0.000791323	0.609426	0.544	0.427	1	6
Azi21	0.00079461	0.439425	0.333	0.183	1	6
8irc6	0.00081319	0.592305	0.439	0.301	1	6
Gm9701	0.000839662	0.642188	0.526	0.4	1	6
Jak1	0.000935904	0.723836	0.526	0.426	1	6
Faap20	0.000964273	0.484217	0.298	0.158	1	6
Cnot6l	0.00109338	0.521315	0.298	0.158	1	6
Gm68631	0.00110013	0.460719	0.86	0.882	1	6
Gm12091	0.00118029	0.464537	0.316	0.178	1	6
Ndfip1	0.00118322	0.742951	0.439	0.31	1	6
U88-ps1	0.0012072	0.532717	0.702	0.654	1	6
Cnn21	0.00122281	0.479085	0.561	0.416	1	6
Gm4963	0.00126975	0.461644	0.719	0.64	1	6
Leprotl1	0.00130373	0.567623	0.404	0.273	1	6
Pnrc11	0.00133758	0.686397	0.772	0.699	1	6
Arl28p	0.00137035	0.406043	0.263	0.129	1	6
Gm26384	0.00137721	0.460433	0.667	0.609	1	6
Gm5879	0.00141899	0.554132	0.421	0.297	1	6
Chd72	0.0014235	0.72043	0.298	0.163	1	6
Gm134931	0.00144851	0.299815	0.947	0.957	1	6
Rps13-ps5	0.00155324	0.526414	0.368	0.242	1	6
Rpl18-ps1	0.00155403	0.592071	0.351	0.212	1	6
Psm812	0.0015665	0.466061	0.825	0.713	1	6
Rpl30-ps10	0.00161609	0.657443	0.474	0.38	1	6
Cytip2	0.00162857	0.445942	0.351	0.194	1	6
Rpl12	0.00166347	0.480512	0.263	0.138	1	6
Isy1	0.00168866	0.536767	0.263	0.136	1	6
Snrpe1	0.00174925	0.489786	0.632	0.553	1	6
Prkar1a	0.00183821	0.497257	0.667	0.576	1	6
Lsm5	0.00190994	0.531499	0.456	0.339	1	6
Uqcrc2	0.0019482	0.385191	0.456	0.322	1	6
Tnfaip31	0.00210869	0.405658	0.632	0.444	1	6
Rpl28-ps11	0.00224368	0.436005	1	0.954	1	6
Gm12840	0.00228348	1.07419	0.316	0.183	1	6
Krtcap2	0.00242482	0.403203	0.684	0.595	1	6
Ddit42	0.00244468	1.0511	0.316	0.183	1	6
Ppil2	0.00249506	0.494283	0.281	0.158	1	6
Uhrf2	0.00254764	0.674258	0.333	0.2	1	6
Gm60851	0.00266834	0.589021	0.491	0.389	1	6
Anp32a	0.00269048	0.496039	0.702	0.643	1	6
Nr4a11	0.00277689	0.813068	0.491	0.36	1	6
Ncl	0.00279198	0.667193	0.667	0.622	1	6
Sp1001	0.00284201	0.538519	0.474	0.353	1	6
Ciapin1	0.00284635	0.480261	0.281	0.153	1	6
Pik3cd	0.00308427	0.54771	0.281	0.16	1	6
Gm7816	0.00343698	0.621887	0.281	0.161	1	6
Zc3hav11	0.00346298	0.681355	0.474	0.361	1	6
Ezr1	0.003671	0.562979	0.316	0.194	1	6
Klf13	0.00378319	0.44116	0.737	0.721	1	6
Rps3a3	0.00379735	0.380888	0.281	0.156	1	6
Rps19-ps4	0.0039176	0.637993	0.351	0.231	1	6
Rpl21-ps15	0.00396635	0.55077	0.421	0.308	1	6
Gm35312	0.00398279	0.291565	0.895	0.825	1	6
Ythdc1	0.00398432	0.717353	0.456	0.343	1	6
Celf2	0.00402678	0.398835	0.684	0.575	1	6
Runx31	0.00409968	0.520451	0.281	0.161	1	6
Gm56111	0.00414148	0.502536	0.386	0.267	1	6
Rtf1	0.00421259	0.605731	0.456	0.353	1	6
Npm3-ps11	0.004363	0.559329	0.263	0.152	1	6
Tomm7	0.00440578	0.356599	0.789	0.774	1	6
Tut4	0.00454575	0.556581	0.281	0.164	1	6
Rnf166	0.00457071	0.469341	0.281	0.161	1	6
Su811	0.00484486	0.39163	0.807	0.821	1	6
Pole4	0.00502416	0.506354	0.474	0.377	1	6
Gm131961	0.00526289	0.497465	0.596	0.554	1	6
C8x4	0.00528663	0.525248	0.281	0.157	1	6
Lpxn2	0.00529837	0.513529	0.386	0.269	1	6
Gm14165	0.00584678	0.588743	0.368	0.253	1	6
Arhgap151	0.00587811	0.513329	0.368	0.251	1	6
Gm101361	0.00639381	0.384587	0.684	0.619	1	6
Grap1	0.00639984	0.465119	0.298	0.183	1	6
Gm5561	0.00666123	0.382565	0.877	0.84	1	6
Slc5a3	0.00673534	0.710568	0.368	0.231	1	6
Fy82	0.00705407	0.467071	0.667	0.547	1	6
Anxa6	0.00708711	0.485658	0.439	0.326	1	6
Apo8ec31	0.0077534	0.474418	0.509	0.4	1	6
Macroh2a11	0.00799527	0.481068	0.474	0.371	1	6
Ip6k1	0.00853368	0.411019	0.263	0.153	1	6
Gm101801	0.00854116	0.467496	0.632	0.549	1	6
Chd1	0.00876345	0.439939	0.263	0.155	1	6
Rps15a-ps61	0.00878337	0.349351	0.263	0.156	1	6
C8x3-ps7	0.00897293	0.511793	0.333	0.228	1	6
Gm7846	0.00901275	0.377741	0.456	0.354	1	6
Tomm34	0.00927931	0.354858	0.281	0.17	1	6

## Sheet: Cluster 7.markers
gene	p_val	avg_log2FC	pct.1	pct.2	p_val_adj	cluster
Trgc1	1.43119e-203	2.80515	0.712	0.005	3.72925e-199	7
Cd163l1	6.88107e-173	3.30486	0.712	0.01	1.793e-168	7
Trdv4	6.63872e-163	1.80134	0.5	0.001	1.72985e-158	7
Cxcr61	4.51621e-161	3.50206	0.923	0.031	1.17679e-156	7
Ly6g58	2.21779e-143	1.45244	0.423	0	5.7789e-139	7
Actn2	6.14071e-133	2.0857	0.558	0.008	1.60008e-128	7
Cd3g1	2.74635e-128	4.04293	0.981	0.057	7.15617e-124	7
Kcnk1	3.43267e-118	1.35668	0.442	0.004	8.9445e-114	7
Il18r11	1.53909e-116	2.12416	0.654	0.02	4.0104e-112	7
Cd3e1	5.35083e-113	2.4285	0.769	0.034	1.39426e-108	7
Cd2471	1.49623e-108	1.75713	0.577	0.015	3.89873e-104	7
Pdcd1	1.66158e-107	2.69205	0.596	0.018	4.32958e-103	7
Krt83	1.06072e-105	1.89965	0.404	0.004	2.76393e-101	7
Aqp3	2.02649e-104	1.07727	0.308	0	5.28041e-100	7
Cd3d1	5.01631e-104	2.75391	0.865	0.053	1.3071e-99	7
Ikzf3	5.87784e-100	1.90303	0.615	0.022	1.53159e-95	7
Lat1	4.56282e-94	2.34323	0.75	0.042	1.18894e-89	7
Rorc	9.2677e-94	1.07731	0.327	0.002	2.41488e-89	7
Ptprcap1	6.81687e-86	2.77922	0.788	0.058	1.77627e-81	7
Il23r	4.36219e-85	1.34181	0.327	0.003	1.13666e-80	7
Ppp1r168	1.34785e-83	2.51064	0.75	0.052	3.51208e-79	7
Tr8c21	1.55375e-83	2.17499	0.788	0.054	4.04861e-79	7
F2r	7.47928e-83	2.30508	0.712	0.047	1.94888e-78	7
8lk	1.04899e-81	1.46181	0.423	0.011	2.73335e-77	7
Ramp3	4.94839e-81	2.7888	0.538	0.022	1.2894e-76	7
Tnfsf11	3.41523e-80	1.33206	0.346	0.005	8.89907e-76	7
Podnl1	2.63218e-77	1.15228	0.365	0.007	6.85868e-73	7
Il7r1	6.1621e-75	2.5148	0.788	0.07	1.60566e-70	7
Septin11	2.00029e-74	2.30006	0.731	0.055	5.21216e-70	7
Rln3	8.75184e-73	1.45664	0.288	0.003	2.28047e-68	7
Il27ra	9.78604e-67	1.21763	0.423	0.016	2.54995e-62	7
Zap70	1.62213e-66	1.51161	0.404	0.014	4.2268e-62	7
Lt81	3.56299e-64	2.79837	0.769	0.079	9.28409e-60	7
Itg872	2.01113e-62	2.42204	0.865	0.115	5.2404e-58	7
Itk1	7.36679e-58	1.39047	0.404	0.018	1.91957e-53	7
Il2ra	3.59904e-57	1.35809	0.365	0.014	9.37801e-53	7
Il2r8	8.26956e-50	1.19418	0.346	0.015	2.1548e-45	7
Sit1	1.5084e-47	1.17684	0.308	0.012	3.93045e-43	7
Ets11	3.9549e-45	2.11592	0.692	0.094	1.03053e-40	7
Rora1	2.65379e-44	2.41337	0.731	0.115	6.91498e-40	7
Tnfrsf25	7.86678e-44	0.965664	0.308	0.014	2.04985e-39	7
Icos1	4.80099e-41	1.6811	0.365	0.023	1.25099e-36	7
Klk8	1.59765e-40	1.28656	0.365	0.024	4.163e-36	7
Tnik	3.36262e-39	0.897334	0.288	0.014	8.76198e-35	7
Ffar21	7.91554e-39	1.12346	0.308	0.016	2.06255e-34	7
Sh2d2a	7.23911e-38	1.17678	0.288	0.015	1.8863e-33	7
Tr8c11	1.89917e-37	1.59761	0.365	0.026	4.94866e-33	7
Ramp1	2.56494e-37	2.48363	0.865	0.243	6.68348e-33	7
Tespa1	2.00536e-35	1.03281	0.327	0.022	5.22536e-31	7
Skap11	7.8695e-35	1.13701	0.365	0.028	2.05056e-30	7
Serpin81a	1.69486e-34	1.70728	0.538	0.073	4.41629e-30	7
Thy11	3.48954e-34	2.11229	0.538	0.074	9.09271e-30	7
8cl1181	5.12481e-34	1.07591	0.308	0.02	1.33537e-29	7
Vps3781	1.0908e-33	3.37467	0.673	0.13	2.84229e-29	7
Cst7	1.15852e-32	1.0608	0.365	0.032	3.01875e-28	7
Fam102a	2.50015e-32	1.03304	0.288	0.018	6.51464e-28	7
Espn	4.55055e-30	0.885058	0.25	0.015	1.18574e-25	7
Gimap11	6.5953e-30	1.29682	0.404	0.044	1.71854e-25	7
Cd822	1.82597e-29	2.08228	0.808	0.252	4.75794e-25	7
Pim2	1.13093e-28	1.12289	0.308	0.026	2.94686e-24	7
Fam1898	6.55941e-28	0.940742	0.308	0.026	1.70919e-23	7
Gm118081	2.91809e-27	1.13314	1	0.997	7.60366e-23	7
Rpl13a2	4.2074e-26	1.11721	1	0.989	1.09632e-21	7
Gimap8	4.43358e-26	0.939982	0.25	0.018	1.15526e-21	7
Pkp31	1.09097e-25	1.40273	0.385	0.049	2.84273e-21	7
S100a62	1.19833e-25	1.94776	1	0.832	3.12248e-21	7
Gm135883	1.41675e-25	1.96512	1	0.603	3.69162e-21	7
Gm37883	3.31795e-25	1.83679	1	0.567	8.6456e-21	7
Tms8103	5.90694e-25	1.951	1	0.724	1.53917e-20	7
Rgcc	6.95681e-25	2.27214	0.538	0.1	1.81273e-20	7
U8a52-ps1	1.32927e-24	1.11562	1	0.996	3.46368e-20	7
Xlr4a	4.0853e-24	1.10912	0.308	0.032	1.06451e-19	7
Smco4	4.28641e-24	1.37102	0.462	0.078	1.11691e-19	7
Ra827a	4.40027e-24	0.943897	0.269	0.024	1.14658e-19	7
Lt84r12	3.84104e-23	1.27033	0.423	0.065	1.00086e-18	7
Gm114782	4.63143e-23	1.0978	1	0.979	1.20681e-18	7
Avpi11	6.06283e-23	1.75173	0.596	0.15	1.57979e-18	7
Arl5c	1.89572e-22	2.06771	0.577	0.132	4.93969e-18	7
T8c1d10c1	2.18005e-22	1.04423	0.308	0.034	5.68055e-18	7
Tmem176a1	2.45935e-22	1.92611	0.942	0.576	6.40832e-18	7
Gm102751	1.80548e-21	1.25448	1	0.857	4.70455e-17	7
Gm22634	5.50507e-21	0.825809	0.25	0.023	1.43446e-16	7
Clcn3	5.88776e-21	1.35709	0.5	0.108	1.53417e-16	7
Gm64362	1.05821e-20	0.924319	1	0.982	2.75739e-16	7
Septin61	1.43957e-20	1.11239	0.462	0.09	3.75109e-16	7
Rps27rt2	1.96932e-20	0.869346	1	0.995	5.13146e-16	7
Eef1a11	2.75068e-20	0.92654	1	0.972	7.16745e-16	7
Prdx63	3.17712e-20	1.74699	0.865	0.419	8.27863e-16	7
Gm128542	1.04264e-19	1.42098	0.962	0.536	2.7168e-15	7
Gm33622	1.50276e-19	0.823539	1	0.993	3.91575e-15	7
S100a112	1.83545e-19	1.39494	1	0.761	4.78262e-15	7
Rplp21	1.87633e-19	0.835691	1	0.987	4.88916e-15	7
Wdr891	2.04927e-19	0.809878	1	0.994	5.33978e-15	7
S100a42	2.31365e-19	1.89499	0.885	0.477	6.02868e-15	7
Rasgrp1	2.41757e-19	1.02499	0.327	0.046	6.29947e-15	7
P2ry101	2.47506e-19	1.10518	0.308	0.041	6.44928e-15	7
Rpl23a-ps32	3.74789e-19	0.82326	1	0.976	9.76588e-15	7
Rps182	3.75486e-19	0.901971	1	0.987	9.78404e-15	7
Oaz1-ps	6.27293e-19	1.0629	1	0.958	1.63454e-14	7
Jaml1	7.94705e-19	1.20225	0.365	0.061	2.07076e-14	7
Ifngr13	1.15686e-18	1.6036	0.904	0.619	3.01444e-14	7
Rps141	1.19192e-18	0.77343	1	0.992	3.10578e-14	7
Rps241	1.5175e-18	0.878288	0.981	0.99	3.95414e-14	7
Rps16-ps22	2.59714e-18	0.813059	1	0.991	6.76737e-14	7
Em83	2.9171e-18	1.90268	0.731	0.284	7.60108e-14	7
Dgat1	3.67696e-18	1.4938	0.385	0.071	9.58107e-14	7
Rps52	4.09099e-18	0.83697	1	0.993	1.06599e-13	7
Igf1r	4.90307e-18	1.00457	0.288	0.038	1.27759e-13	7
Gm129182	7.88048e-18	0.726778	1	0.997	2.05342e-13	7
Rps6-ps42	1.00969e-17	0.8003	1	0.984	2.63094e-13	7
Gm58052	1.805e-17	0.773346	1	0.988	4.70329e-13	7
Prelid2	1.86737e-17	0.932183	0.288	0.04	4.8658e-13	7
Rps24-ps31	2.35624e-17	0.931496	0.981	0.964	6.13966e-13	7
Rps7-ps32	2.95882e-17	0.872872	1	0.97	7.70981e-13	7
Rpl19-ps112	3.10264e-17	0.868113	1	0.985	8.08455e-13	7
Gm157102	3.6697e-17	0.733987	1	0.996	9.56214e-13	7
Gm157931	7.7761e-17	1.1659	0.923	0.699	2.02622e-12	7
Rps22	8.26579e-17	0.949956	1	0.966	2.15382e-12	7
Znrf3	8.2793e-17	1.13624	0.385	0.075	2.15734e-12	7
Rplp03	1.78805e-16	0.856189	1	0.984	4.65913e-12	7
Rpl13-ps32	2.69086e-16	0.735801	1	0.993	7.01158e-12	7
Gata31	4.85692e-16	1.70068	0.269	0.037	1.26557e-11	7
Gm87303	8.43649e-16	0.926353	1	0.929	2.1983e-11	7
Gm24950	1.56824e-15	0.852244	0.288	0.044	4.08637e-11	7
Rps15a2	2.28212e-15	0.759641	1	0.982	5.94652e-11	7
Ccnd21	2.91848e-15	1.49495	0.654	0.247	7.60469e-11	7
Gm104201	3.04524e-15	0.932558	0.981	0.904	7.93497e-11	7
Os8pl3	3.24729e-15	0.776472	0.308	0.053	8.46146e-11	7
Rps6-ps32	3.46388e-15	0.738205	1	0.983	9.02584e-11	7
Samsn11	5.72744e-15	1.45228	0.596	0.212	1.4924e-10	7
Nrip1	1.03043e-14	1.60811	0.519	0.164	2.68498e-10	7
Rpsa2	1.1559e-14	0.910367	0.981	0.926	3.01192e-10	7
Gpr1321	1.41034e-14	1.38408	0.5	0.15	3.67493e-10	7
Selplg3	1.42019e-14	1.5982	0.769	0.437	3.7006e-10	7
Rpl142	1.55629e-14	0.746263	1	0.976	4.05522e-10	7
Rps15a-ps72	1.62767e-14	0.816458	1	0.974	4.24122e-10	7
Il2rg2	1.79829e-14	1.60465	0.635	0.251	4.68581e-10	7
Rpl82	1.86503e-14	0.755128	0.981	0.978	4.8597e-10	7
Cers4	2.14574e-14	0.982657	0.25	0.037	5.59116e-10	7
Rpl322	2.81371e-14	0.651165	1	0.996	7.33169e-10	7
Rpl27-ps32	3.69598e-14	0.797637	1	0.964	9.63063e-10	7
Rpl14-ps12	4.12545e-14	0.861682	1	0.931	1.07497e-09	7
S100a101	4.96148e-14	1.23484	0.942	0.767	1.29281e-09	7
K8t8d11	6.37269e-14	1.09198	0.269	0.044	1.66053e-09	7
Nav2	9.4568e-14	1.24863	0.385	0.092	2.46416e-09	7
Rpl132	1.46505e-13	0.689569	1	0.991	3.81748e-09	7
Mgat5	1.49178e-13	1.29559	0.462	0.142	3.88712e-09	7
Tmem17681	2.39399e-13	1.22113	0.942	0.749	6.23803e-09	7
Gm154272	2.56355e-13	0.657463	1	0.997	6.67983e-09	7
Rps151	3.55194e-13	0.720768	1	0.989	9.25529e-09	7
Rpl43	3.78973e-13	1.0223	0.962	0.933	9.87489e-09	7
Ra8gap1l	4.07564e-13	0.891945	0.308	0.061	1.06199e-08	7
Stk24	4.48632e-13	1.4207	0.577	0.239	1.169e-08	7
Rplp11	4.51257e-13	0.726792	1	0.996	1.17584e-08	7
Rps13-ps42	7.11038e-13	0.745112	1	0.96	1.85275e-08	7
Rpl392	7.27575e-13	0.63027	1	0.98	1.89584e-08	7
D16Ertd472e	1.00555e-12	1.05206	0.269	0.048	2.62017e-08	7
8cl21	1.16871e-12	1.07746	0.327	0.072	3.04532e-08	7
Gm100731	1.21154e-12	0.742444	1	0.987	3.1569e-08	7
Rpl361	1.34839e-12	0.604887	1	0.989	3.51349e-08	7
Pim12	1.36946e-12	1.94303	0.731	0.399	3.56841e-08	7
Crem	1.52797e-12	2.30214	0.538	0.21	3.98142e-08	7
Xlr48	1.54993e-12	0.916208	0.269	0.049	4.03865e-08	7
Gm116872	1.61668e-12	0.9411	0.981	0.893	4.21259e-08	7
Eef21	2.64819e-12	0.897009	0.942	0.869	6.90039e-08	7
Dusp52	4.40533e-12	1.17586	0.404	0.112	1.1479e-07	7
Rpl18a2	5.89061e-12	0.637798	1	0.997	1.53492e-07	7
Rpl27-ps12	7.17001e-12	0.783838	0.981	0.948	1.86829e-07	7
Rpl231	9.53956e-12	0.634297	1	0.987	2.48572e-07	7
W8p1	1.04926e-11	0.967494	0.327	0.078	2.73407e-07	7
Rac21	1.05422e-11	1.16944	0.846	0.642	2.74698e-07	7
Adgrg51	1.29413e-11	0.739829	0.25	0.045	3.37211e-07	7
Prr7	1.32184e-11	1.67437	0.327	0.078	3.44431e-07	7
Rpsa-ps102	1.8547e-11	0.851042	0.942	0.817	4.8328e-07	7
Gm154832	1.86819e-11	0.767394	0.981	0.923	4.86794e-07	7
R8pms2	2.33528e-11	0.891521	0.25	0.047	6.08504e-07	7
Tpt1-ps31	2.70874e-11	0.592017	1	0.987	7.05816e-07	7
Gm155001	2.81749e-11	0.872326	0.942	0.852	7.34154e-07	7
Pxdc1	2.87596e-11	1.49196	0.442	0.149	7.49388e-07	7
Cdk2ap21	3.1475e-11	1.24497	0.769	0.526	8.20144e-07	7
Rps32	3.27289e-11	0.579355	1	0.979	8.52817e-07	7
Capg1	4.3758e-11	1.03624	0.865	0.58	1.1402e-06	7
Rpl17-ps82	5.5154e-11	0.663598	1	0.953	1.43715e-06	7
Rps13-ps22	8.24057e-11	0.657647	0.981	0.968	2.14724e-06	7
Rps19-ps62	8.56767e-11	0.555885	1	0.987	2.23248e-06	7
Gm118242	1.03618e-10	0.988211	0.827	0.594	2.69997e-06	7
Itgal1	1.18905e-10	0.707077	0.269	0.055	3.09831e-06	7
Rps192	1.41351e-10	0.510672	1	0.996	3.68318e-06	7
Gm134362	1.45849e-10	0.77042	1	0.95	3.80039e-06	7
Gm102881	1.99405e-10	0.5773	1	0.985	5.19589e-06	7
Rpl211	2.12774e-10	0.66266	1	0.989	5.54425e-06	7
H2-D12	2.26324e-10	0.643774	0.981	0.992	5.89733e-06	7
Rpl182	2.33291e-10	0.772515	1	0.945	6.07887e-06	7
Rpl3-ps12	3.19582e-10	0.606866	1	0.972	8.32734e-06	7
Rps13-ps12	3.24357e-10	0.777984	0.942	0.881	8.45177e-06	7
Rps2-ps101	3.67333e-10	0.757603	0.942	0.801	9.57161e-06	7
Socs2	3.87987e-10	1.17925	0.308	0.077	1.01098e-05	7
Arhgap31	3.88569e-10	1.29493	0.5	0.203	1.01249e-05	7
Gnal	5.75609e-10	0.815763	0.269	0.061	1.49986e-05	7
Tmem64	6.03043e-10	0.929052	0.25	0.053	1.57135e-05	7
Snhg152	6.69699e-10	1.35971	0.462	0.173	1.74503e-05	7
Rpl39-ps3	8.49789e-10	0.734667	0.962	0.901	2.2143e-05	7
Rpl17-ps102	9.99675e-10	0.680279	0.981	0.947	2.60485e-05	7
Pdcd41	1.47141e-09	1.19098	0.558	0.248	3.83405e-05	7
Rpl412	1.47245e-09	0.428302	1	0.999	3.83677e-05	7
Gstp11	1.85592e-09	1.46467	0.577	0.296	4.83598e-05	7
Gm136111	1.9484e-09	0.578246	1	0.981	5.07695e-05	7
A8hd8	2.0719e-09	0.767512	0.25	0.055	5.39874e-05	7
Rpl37a1	2.12209e-09	0.550341	1	0.989	5.52953e-05	7
Gm91041	2.26284e-09	0.731622	0.942	0.844	5.8963e-05	7
Rps102	2.3772e-09	0.639231	0.981	0.938	6.19427e-05	7
Rps211	2.50609e-09	0.719623	0.962	0.916	6.53012e-05	7
Gm102402	2.58709e-09	0.768381	0.942	0.871	6.74119e-05	7
Hcst1	4.73565e-09	1.46021	0.577	0.315	0.000123397	7
Rpsa-ps92	5.63067e-09	1.00212	0.788	0.703	0.000146718	7
Rps112	5.7394e-09	0.529149	1	0.993	0.000149551	7
Oaz1	7.40575e-09	0.742285	0.923	0.937	0.000192972	7
Rps10-ps12	7.99354e-09	0.714721	0.981	0.922	0.000208288	7
Rpl301	1.02778e-08	0.728948	0.923	0.862	0.000267808	7
Rpl31-ps81	1.16484e-08	0.568568	1	0.97	0.000303522	7
Ck82	1.18502e-08	1.14185	0.75	0.547	0.000308779	7
Gm134932	1.44303e-08	0.563662	0.981	0.956	0.00037601	7
Ankrd111	1.47133e-08	1.13141	0.635	0.381	0.000383384	7
Camk2n1	1.63886e-08	0.89174	0.288	0.08	0.000427037	7
Gm42942	1.64866e-08	0.650204	0.962	0.927	0.000429592	7
Rpl9-ps62	1.6611e-08	0.626556	1	0.974	0.000432834	7
Ncor1	1.94663e-08	1.09272	0.596	0.346	0.000507233	7
8hlhe402	2.25216e-08	1.02113	0.385	0.131	0.000586846	7
Fam10781	2.63055e-08	1.06334	0.423	0.164	0.000685444	7
Rpl341	2.66115e-08	0.518111	1	0.99	0.000693417	7
Rpl9-ps72	2.68253e-08	0.642366	1	0.96	0.000698987	7
Cd691	2.6965e-08	1.12569	0.25	0.061	0.000702627	7
Gm113531	3.37713e-08	0.515114	1	0.978	0.000879978	7
Gm10123	3.45327e-08	0.524766	1	0.993	0.000899817	7
Gm72062	3.98705e-08	0.637188	1	0.971	0.00103891	7
Eprs	4.46509e-08	1.67055	0.423	0.177	0.00116347	7
Eif11	4.60758e-08	0.716766	1	0.989	0.0012006	7
Rpl30-ps91	4.88912e-08	0.763574	0.942	0.893	0.00127396	7
Snrpg1	5.4018e-08	0.865112	0.885	0.732	0.00140755	7
Lmo4	5.5016e-08	1.6097	0.462	0.218	0.00143355	7
Slc16a6	5.55618e-08	1.23137	0.346	0.121	0.00144777	7
Limd22	5.82163e-08	1.0739	0.635	0.388	0.00151694	7
Su812	6.01472e-08	0.736428	0.923	0.817	0.00156726	7
Rps19-ps22	6.57167e-08	0.527489	1	0.97	0.00171238	7
Gm146481	6.61635e-08	0.564499	0.962	0.935	0.00172402	7
Ddx51	7.52098e-08	0.690794	0.962	0.934	0.00195974	7
Rpl71	9.026e-08	0.555496	0.981	0.958	0.0023519	7
Tagln2	1.00356e-07	0.753263	0.904	0.829	0.00261496	7
Cwc25	1.05028e-07	1.41825	0.327	0.113	0.00273672	7
Gm119421	1.2758e-07	0.768946	0.865	0.756	0.00332434	7
Rps4x2	1.51218e-07	0.456868	1	0.983	0.00394029	7
Klf131	2.09633e-07	0.994566	0.846	0.717	0.0054624	7
Pa8pc11	2.17558e-07	0.926845	0.827	0.715	0.0056689	7
Rpl15-ps22	2.40276e-07	0.622832	0.981	0.957	0.00626087	7
Rps12-ps31	2.72778e-07	0.653378	0.962	0.912	0.00710778	7
Rnu3841	2.81834e-07	0.94205	0.288	0.09	0.00734375	7
Cd524	2.89101e-07	0.707372	0.962	0.741	0.00753311	7
Ppp1ca2	2.96604e-07	0.856286	0.712	0.54	0.00772862	7
Gm121741	4.03033e-07	0.492669	0.962	0.946	0.0105018	7
Tle5	4.04149e-07	0.928276	0.654	0.489	0.0105309	7
Gm84302	4.44331e-07	0.46272	1	0.987	0.0115779	7
1981-06-01	5.16559e-07	0.887734	0.962	0.911	0.01346	7
Gm103352	5.95882e-07	0.621744	0.981	0.857	0.0155269	7
Rinl	6.03257e-07	0.717423	0.269	0.084	0.0157191	7
Znrf1	6.11896e-07	0.952729	0.269	0.085	0.0159442	7
Tut41	6.19591e-07	0.998353	0.385	0.161	0.0161447	7
Rgs22	6.8555e-07	1.21384	0.692	0.46	0.0178634	7
Rps72	7.14682e-07	0.749783	0.846	0.778	0.0186225	7
Uhrf21	7.66323e-07	1.1817	0.423	0.197	0.0199681	7
Rps201	7.94812e-07	0.490844	1	0.947	0.0207104	7
Eef1g2	8.18237e-07	0.812697	0.846	0.772	0.0213208	7
Rpl34-ps12	1.03867e-06	0.475154	1	0.976	0.0270648	7
Gm75361	1.09174e-06	0.400152	1	0.982	0.0284475	7
8pnt1	1.17007e-06	1.10771	0.25	0.078	0.0304884	7
Aldoa1	1.18641e-06	0.659748	0.827	0.777	0.0309144	7
Gm81861	1.2909e-06	0.824821	0.846	0.77	0.033637	7
Gm20001	1.30922e-06	0.387588	1	0.998	0.0341143	7
Rpl6l2	1.34496e-06	0.462807	0.981	0.966	0.0350457	7
Ric1	1.34528e-06	0.847395	0.346	0.135	0.035054	7
AW1120102	1.38123e-06	1.03536	0.577	0.34	0.0359908	7
Irak21	1.50214e-06	0.701413	0.404	0.179	0.0391414	7
Rexo21	1.56335e-06	0.814165	0.654	0.462	0.0407363	7
Srgn2	1.66533e-06	0.712357	0.962	0.853	0.0433934	7
Rps12-ps91	1.69588e-06	0.574146	1	0.947	0.0441896	7
Gm98002	1.77474e-06	0.550566	0.981	0.97	0.0462445	7
Gm133702	1.96479e-06	0.666654	0.923	0.92	0.0511965	7
Gm118781	2.00277e-06	0.637327	0.75	0.617	0.0521863	7
4932438A13Rik1	2.0137e-06	0.695774	0.346	0.137	0.0524711	7
Cn8p1	2.08798e-06	0.684566	0.827	0.741	0.0544065	7
Rpl222	2.23889e-06	0.658492	0.904	0.9	0.0583387	7
H2-K12	2.37027e-06	0.607855	0.942	0.933	0.0617621	7
Ccr23	2.37598e-06	0.552798	0.615	0.311	0.061911	7
Uty	2.40798e-06	1.26206	0.308	0.116	0.0627446	7
Gm117031	2.71242e-06	0.608688	0.962	0.894	0.0706775	7
Hmg81-ps8	3.62361e-06	0.76904	0.269	0.092	0.0944204	7
Gm73311	3.82328e-06	0.737528	0.769	0.717	0.0996232	7
Arl28p1	4.39617e-06	0.640533	0.327	0.127	0.114551	7
Spint21	4.70104e-06	0.921002	0.346	0.145	0.122495	7
Gm92942	5.25902e-06	0.444934	0.962	0.938	0.137034	7
Sec11c	5.25933e-06	0.862608	0.673	0.491	0.137042	7
Smox1	6.16851e-06	1.07415	0.385	0.18	0.160733	7
Ppp1cc	6.21188e-06	0.945844	0.5	0.297	0.161863	7
To82	6.40589e-06	1.27564	0.423	0.226	0.166918	7
Hilpda1	6.54618e-06	2.09775	0.481	0.266	0.170574	7
Rps11-ps12	7.5792e-06	0.437275	1	0.98	0.197491	7
Rpsa-ps22	7.66265e-06	0.754214	0.558	0.359	0.199666	7
Eif3f2	7.9932e-06	0.590231	0.942	0.797	0.208279	7
Msi2	8.26883e-06	0.736365	0.288	0.106	0.215461	7
Rpl38-ps21	9.50993e-06	0.472883	0.981	0.954	0.2478	7
Fosl21	1.04246e-05	1.18789	0.481	0.278	0.271633	7
Atp5md1	1.0921e-05	0.884879	0.654	0.506	0.284568	7
R8m391	1.13045e-05	0.72637	0.904	0.88	0.294562	7
8tg13	1.34026e-05	1.0673	0.846	0.764	0.349231	7
Rpl15-ps32	1.38749e-05	0.471759	0.981	0.942	0.361537	7
Rps18-ps32	1.5846e-05	0.769092	0.654	0.529	0.412899	7
Wapl	1.62039e-05	0.732493	0.385	0.19	0.422225	7
Cd371	1.66076e-05	0.881009	0.577	0.413	0.432743	7
Rps15a-ps42	1.66944e-05	0.742846	0.673	0.531	0.435006	7
Npm11	1.67722e-05	0.646818	0.827	0.773	0.437033	7
Furin1	1.68064e-05	1.15099	0.423	0.22	0.437925	7
Rpl36-ps121	1.76889e-05	0.493254	0.885	0.869	0.460919	7
Sik11	1.79075e-05	0.696966	0.327	0.139	0.466616	7
Fryl	1.93855e-05	0.873918	0.288	0.114	0.505127	7
Z8t81	2.16973e-05	0.931512	0.25	0.09	0.565368	7
Rps262	2.22642e-05	0.485331	0.981	0.949	0.580138	7
Pi4k2a	2.35453e-05	0.79135	0.308	0.13	0.613521	7
Pnrc12	2.51575e-05	0.805445	0.769	0.699	0.65553	7
Krtcap21	2.69186e-05	0.670981	0.692	0.595	0.701419	7
Gm123661	2.74181e-05	0.969712	0.673	0.587	0.714433	7
Rpl36-ps22	2.80352e-05	0.494359	0.962	0.892	0.730512	7
Gpr183	2.82977e-05	0.862661	0.404	0.207	0.737353	7
Rack11	2.8878e-05	0.614289	0.942	0.807	0.752474	7
Srpk11	2.99513e-05	0.822208	0.365	0.178	0.780441	7
Prr13	3.13283e-05	0.659258	0.731	0.586	0.816322	7
Isy11	3.4607e-05	0.827857	0.308	0.135	0.901754	7
Shisa52	3.48377e-05	0.778515	0.788	0.702	0.907766	7
Gm41492	3.51607e-05	0.573817	0.962	0.94	0.916182	7
M8nl11	3.57144e-05	0.947133	0.769	0.683	0.930609	7
Pfkp1	4.38433e-05	0.759987	0.404	0.218	1	7
Prkar1a1	4.74762e-05	0.88985	0.673	0.576	1	7
Eif3h1	4.80399e-05	0.706343	0.788	0.72	1	7
Rps251	5.30175e-05	0.354001	1	0.982	1	7
E030024N20Rik	5.95781e-05	0.476189	0.846	0.803	1	7
Gm55611	6.21211e-05	0.528202	0.865	0.84	1	7
Cdk118	6.5332e-05	1.108	0.423	0.251	1	7
Srrm2	7.08297e-05	0.895644	0.731	0.646	1	7
Gm61363	7.15554e-05	0.419106	0.981	0.944	1	7
Gm10273	7.50141e-05	0.729718	0.519	0.356	1	7
Rpl291	8.10234e-05	0.56277	0.981	0.941	1	7
Ly6e2	8.39739e-05	0.572516	0.962	0.887	1	7
Rps81	8.75443e-05	0.439984	0.981	0.957	1	7
Gm155011	8.82148e-05	0.529032	0.885	0.834	1	7
Lsp13	8.89981e-05	0.546534	0.712	0.5	1	7
Mrps5	9.12002e-05	0.630492	0.308	0.141	1	7
Ze81	9.82297e-05	1.20168	0.269	0.116	1	7
Senp6	0.000102299	1.17536	0.308	0.147	1	7
Fmnl11	0.000110012	0.828573	0.385	0.209	1	7
Rapgef61	0.000112688	0.787299	0.423	0.241	1	7
Rps93	0.000113605	0.332407	1	0.989	1	7
Gm145391	0.000120909	0.873247	0.75	0.67	1	7
Arhgef11	0.00012134	0.833144	0.404	0.231	1	7
Antxr2	0.000125143	0.703081	0.346	0.175	1	7
Nsd31	0.000129124	0.815169	0.577	0.42	1	7
Rps6-ps12	0.000137935	0.600284	0.904	0.809	1	7
Fgl21	0.000151817	0.772832	0.5	0.31	1	7
H2-Q61	0.000154921	0.793687	0.346	0.175	1	7
Zc3hav12	0.000155945	1.20788	0.519	0.359	1	7
Cdc42ep3	0.000176882	0.884828	0.327	0.159	1	7
Gm155362	0.000177214	0.474163	0.942	0.953	1	7
Mgat4a1	0.000211234	0.849955	0.346	0.185	1	7
Gm70272	0.000213756	0.447956	0.904	0.861	1	7
Runx32	0.000217351	0.595114	0.327	0.16	1	7
Nmt2	0.000226387	0.788468	0.327	0.167	1	7
Rpl10a-ps11	0.000233541	0.427876	1	0.953	1	7
Eif1-ps11	0.000237374	0.862163	0.654	0.58	1	7
Id21	0.000242046	0.915029	0.654	0.514	1	7
Gm134561	0.000248791	0.610826	0.635	0.503	1	7
Rps25-ps12	0.000265522	0.352283	1	0.979	1	7
Dad1	0.000277589	1.06512	0.731	0.731	1	7
Rpl10a1	0.000280734	0.42758	0.904	0.802	1	7
Rpl151	0.000282144	0.624166	0.538	0.406	1	7
Gm145861	0.000315841	0.336419	1	0.98	1	7
Mif-ps1	0.000352571	0.57763	0.615	0.468	1	7
Fn8p1	0.000360546	0.862941	0.5	0.364	1	7
Smpdl3a1	0.000401513	0.655628	0.5	0.342	1	7
Gadd4581	0.000454285	1.06177	0.712	0.567	1	7
Cd1641	0.000457053	0.74387	0.519	0.359	1	7
Hnrnpf	0.000486216	0.498534	0.788	0.741	1	7
Nop532	0.000487201	0.863812	0.673	0.592	1	7
Na8p1	0.000491717	0.833746	0.269	0.125	1	7
Slc50a1	0.000523059	0.672711	0.346	0.195	1	7
Rnf1661	0.000531057	0.729749	0.308	0.16	1	7
A8hd2	0.00054806	0.656679	0.25	0.109	1	7
Rnf167	0.000575816	0.638076	0.25	0.112	1	7
Slc44a21	0.000606841	0.602821	0.25	0.114	1	7
Gpsm31	0.000610174	0.743059	0.538	0.418	1	7
Rpl30-ps11	0.000623381	0.536229	0.808	0.801	1	7
Ndufa1	0.000648565	0.591466	0.692	0.635	1	7
Rpl10-ps31	0.000699782	0.292655	1	0.991	1	7
Gm35313	0.000718648	0.456869	0.846	0.827	1	7
Lgals11	0.000731363	0.403318	0.981	0.974	1	7
Tnrc68	0.000732871	0.721727	0.327	0.179	1	7
Nr4a12	0.000752123	0.960561	0.519	0.359	1	7
Nme1	0.000803518	0.730953	0.635	0.562	1	7
Ppp2r2a	0.000805484	0.697713	0.385	0.239	1	7
Gm101543	0.000834317	0.441112	0.846	0.808	1	7
Rpl353	0.00090751	0.339277	1	0.976	1	7
Rpl31-ps141	0.000917161	0.372737	0.885	0.844	1	7
8orcs8	0.000925962	0.70447	0.327	0.187	1	7
Ppp1r11	0.00100991	0.859068	0.519	0.408	1	7
mt-Rnr21	0.00101082	0.387194	0.981	0.995	1	7
Rps17	0.00103121	0.431107	0.885	0.919	1	7
8tf33	0.00106353	0.480506	0.827	0.821	1	7
Myc8p2	0.00110731	0.904757	0.481	0.375	1	7
Arf5	0.00119505	0.481803	0.769	0.769	1	7
Gm7332	0.00121467	0.602313	0.288	0.148	1	7
Gm107363	0.00122147	0.314298	1	0.968	1	7
Gm263841	0.00127381	0.498704	0.692	0.608	1	7
Gm94932	0.00129178	0.654758	0.615	0.58	1	7
Smad72	0.00130118	0.700378	0.25	0.119	1	7
Eif3e3	0.0013196	0.542627	0.692	0.638	1	7
Gm104432	0.00139381	0.266993	1	0.984	1	7
Arid48	0.00140697	0.650802	0.327	0.187	1	7
Ppp1r12a	0.00142239	0.662461	0.404	0.27	1	7
Nr1d2	0.00144176	0.560781	0.308	0.168	1	7
Gm131962	0.00145497	0.650668	0.615	0.553	1	7
Gm6175	0.00148118	0.810721	0.308	0.168	1	7
Actg12	0.00152482	0.279551	0.981	0.925	1	7
Rpl7-ps91	0.00164825	0.468954	0.885	0.863	1	7
Gm59211	0.00193351	0.840623	0.5	0.429	1	7
Map3k1	0.00208179	0.786186	0.635	0.621	1	7
Eef1821	0.00209642	0.515867	0.75	0.683	1	7
Tax18p1	0.00219062	0.773983	0.519	0.423	1	7
Aff4	0.00224162	0.635084	0.308	0.181	1	7
Rpl36a-ps12	0.00228008	0.548623	0.731	0.741	1	7
Nr3c11	0.00229203	0.788579	0.442	0.331	1	7
84galnt13	0.0023829	0.692504	0.269	0.144	1	7
Yaf2	0.00238653	0.644455	0.25	0.128	1	7
Ppdpf	0.00239307	0.742383	0.365	0.235	1	7
H2-T232	0.00248415	0.398839	0.692	0.598	1	7
Nfk8id1	0.00249817	1.01434	0.442	0.317	1	7
Arhgap91	0.00254804	0.675562	0.327	0.197	1	7
Rpsa-ps122	0.0025716	0.637662	0.462	0.365	1	7
Eif5a1	0.00279642	0.444605	0.865	0.842	1	7
Dap	0.00280887	0.705499	0.423	0.317	1	7
Rpl9-ps41	0.00290629	0.534318	0.635	0.582	1	7
Stk1781	0.00298447	0.755521	0.577	0.452	1	7
Yipf3	0.00300529	0.568801	0.327	0.201	1	7
Gm112491	0.0031924	0.670872	0.538	0.484	1	7
Csrnp11	0.00323741	0.408131	0.558	0.381	1	7
Tma71	0.00333863	0.584494	0.731	0.74	1	7
Gm76652	0.00341556	0.668068	0.288	0.159	1	7
U8xn41	0.00359753	0.67153	0.462	0.342	1	7
Gm121831	0.00363714	0.774367	0.385	0.266	1	7
Agtrap1	0.00372063	0.459158	0.288	0.16	1	7
Rcsd1	0.00372396	0.659256	0.308	0.184	1	7
U8ald1	0.00385046	0.666955	0.288	0.166	1	7
Rps8-ps42	0.00397274	0.46694	0.846	0.823	1	7
Csk	0.00398474	0.538718	0.404	0.292	1	7
Gm61691	0.00402115	0.725462	0.346	0.226	1	7
Cdkn18	0.00414516	0.534498	0.308	0.178	1	7
Gm144142	0.00415265	0.423955	0.923	0.92	1	7
Zc3h15	0.00416605	0.755656	0.365	0.251	1	7
Rpl22l11	0.00451478	0.586054	0.846	0.83	1	7
Impa1	0.00500836	0.526381	0.25	0.132	1	7
Rpl33	0.00503735	0.360767	0.827	0.809	1	7
Rps3a12	0.00514664	0.386655	1	0.98	1	7
Dpm1	0.00539374	0.622412	0.25	0.139	1	7
Mif1	0.00541469	0.437972	0.635	0.559	1	7
Prps2	0.00548272	0.475082	0.269	0.154	1	7
Rwdd1	0.00554854	0.581958	0.423	0.32	1	7
Gm157722	0.00562555	0.30134	0.962	0.956	1	7
Arpc31	0.0056271	0.627411	0.846	0.891	1	7
S100a131	0.0056607	0.468541	0.712	0.704	1	7
Tpm3	0.00596612	0.417967	0.865	0.859	1	7
Rsrc2	0.00596807	0.750612	0.481	0.396	1	7
Rpl17-ps92	0.00615685	0.523056	0.654	0.602	1	7
Arl6ip51	0.00620551	0.680026	0.577	0.552	1	7
Septin9	0.00632028	0.589054	0.269	0.155	1	7
Sptssa1	0.00639829	0.594591	0.615	0.591	1	7
H2-Q72	0.00653598	0.694269	0.423	0.315	1	7
Saraf1	0.0066454	0.532171	0.558	0.519	1	7
8tg2	0.00673889	0.487451	0.75	0.741	1	7
Rps26-ps12	0.0068226	0.389025	0.923	0.901	1	7
Os8pl9	0.00700848	0.616587	0.346	0.237	1	7
Rpl381	0.00712203	0.40895	0.731	0.704	1	7
Dnaj86	0.0071391	0.62733	0.519	0.462	1	7
Prrc2c	0.00725115	0.811318	0.404	0.305	1	7
Arhgap452	0.00763462	0.710232	0.462	0.39	1	7
Mcur1	0.00775944	0.739526	0.269	0.164	1	7
Spcs2	0.00812183	0.562473	0.654	0.66	1	7
Tecr	0.0093498	0.653438	0.519	0.488	1	7
Gm106891	0.0096724	0.504731	0.481	0.392	1	7

## Sheet: Cluster 8.markers
gene	p_val	avg_log2FC	pct.1	pct.2	p_val_adj	cluster
Cd79a	2.21411e-284	3.76818	0.975	0.005	5.76931e-280	8
Ly6d	3.57718e-269	3.72153	0.95	0.005	9.32106e-265	8
Iglc2	7.75931e-208	3.54663	0.825	0.008	2.02184e-203	8
Ms4a1	6.70648e-205	2.43972	0.775	0.006	1.74751e-200	8
Fcmr	3.88055e-197	2.01239	0.625	0.001	1.01115e-192	8
Mz81	5.23525e-180	2.40554	0.7	0.006	1.36415e-175	8
Cd19	4.0474e-146	1.37535	0.475	0.001	1.05463e-141	8
Pou2af1	2.26993e-100	1.037	0.375	0.003	5.91476e-96	8
H2-DM821	3.66639e-84	2.79841	0.875	0.059	9.55351e-80	8
Spi8	9.21385e-83	1.13975	0.4	0.007	2.40085e-78	8
Cd798	3.34814e-81	2.64431	0.9	0.069	8.72424e-77	8
Pax5	2.33786e-79	0.978532	0.275	0.001	6.09177e-75	8
H2-O81	2.50751e-78	1.80045	0.75	0.044	6.53383e-74	8
Fcrla	2.83221e-78	1.14934	0.425	0.009	7.37989e-74	8
Cd22	2.45567e-69	1.09888	0.4	0.01	6.39875e-65	8
Tnfrsf13c	6.26814e-68	0.993262	0.325	0.005	1.63329e-63	8
Fcrl1	6.30131e-61	1.16671	0.35	0.009	1.64193e-56	8
Ccr7	3.96167e-59	1.64159	0.475	0.02	1.03229e-54	8
H2-Oa1	8.10171e-55	1.39552	0.55	0.033	2.11106e-50	8
Siglecg1	1.22409e-53	1.5156	0.425	0.018	3.18961e-49	8
Scd1	1.29717e-52	1.30637	0.5	0.028	3.38004e-48	8
E8f1	1.3267e-42	1.71183	0.575	0.052	3.45699e-38	8
8lk1	4.54068e-41	0.71268	0.35	0.016	1.18317e-36	8
Cxcr5	1.32106e-38	0.628937	0.275	0.01	3.44228e-34	8
Ppp1r1681	6.39703e-38	1.71107	0.6	0.062	1.66688e-33	8
Igkc	4.75451e-36	7.13156	0.925	0.251	1.23888e-31	8
Sell	7.61635e-36	1.15427	0.45	0.035	1.98459e-31	8
Hs3st1	8.02459e-35	1.06628	0.35	0.021	2.09097e-30	8
Cd21	1.25451e-31	1.33819	0.475	0.045	3.26888e-27	8
Gimap12	1.92444e-31	1.09937	0.475	0.045	5.01451e-27	8
Ets12	1.09167e-30	1.55514	0.675	0.099	2.84458e-26	8
8cl11a1	6.03388e-30	0.847267	0.3	0.018	1.57225e-25	8
Ptprcap2	1.73724e-29	1.21004	0.575	0.069	4.52672e-25	8
Lt82	3.57257e-28	1.37904	0.625	0.088	9.30905e-24	8
Napsa2	8.524e-26	1.74777	0.8	0.18	2.2211e-21	8
Cd24a1	3.04678e-23	1.091	0.5	0.068	7.93899e-19	8
Plac82	3.01411e-22	1.00369	0.85	0.208	7.85387e-18	8
Gm8369	4.86586e-22	0.911564	0.25	0.018	1.2679e-17	8
Ikzf31	5.65449e-22	0.580586	0.35	0.034	1.47339e-17	8
Trp53i11	5.74196e-22	0.92032	0.35	0.036	1.49618e-17	8
Gem	8.55845e-20	1.63474	0.575	0.115	2.23008e-15	8
Iqsec1	1.29663e-19	1.16427	0.5	0.088	3.37863e-15	8
Trim7	1.97278e-19	0.841221	0.25	0.021	5.14047e-15	8
Gimap51	3.08102e-19	0.716477	0.275	0.025	8.02822e-15	8
Rps27rt3	5.603e-19	1.58019	1	0.995	1.45997e-14	8
Rpl13a3	9.92363e-19	1.30571	1	0.99	2.5858e-14	8
Gm114783	1.03046e-18	1.35301	1	0.979	2.68508e-14	8
Rps7-ps33	1.51816e-18	1.17402	1	0.97	3.95587e-14	8
Gm154273	2.38816e-18	1.25736	1	0.997	6.22282e-14	8
Rpl133	2.47949e-18	1.31063	1	0.991	6.46081e-14	8
Rpl13-ps33	2.7836e-18	1.41678	1	0.993	7.25323e-14	8
Cd372	3.75617e-18	1.74175	0.925	0.405	9.78744e-14	8
Rpl18a3	4.65323e-18	1.26146	1	0.997	1.21249e-13	8
Gm129183	4.6822e-18	1.35894	1	0.997	1.22004e-13	8
Rps242	4.71117e-18	1.14379	1	0.99	1.22759e-13	8
Rps24-ps32	4.98149e-18	1.28033	1	0.964	1.29803e-13	8
Gm157103	1.12825e-17	1.34691	1	0.996	2.93989e-13	8
Hvcn1	1.51527e-17	1.34051	0.45	0.081	3.94833e-13	8
Gimap61	1.69061e-17	1.0141	0.525	0.099	4.40522e-13	8
Rpsa-ps103	5.5876e-17	1.43508	1	0.817	1.45596e-12	8
U8a52-ps2	7.60799e-17	1.03515	1	0.996	1.98241e-12	8
Rpsa3	9.07683e-17	1.24972	1	0.926	2.36515e-12	8
Rps183	9.54532e-17	1.23108	1	0.987	2.48722e-12	8
Gm64363	1.35561e-16	1.2502	1	0.982	3.53232e-12	8
Gm118082	1.61011e-16	0.975574	1	0.997	4.19547e-12	8
Rps53	1.95975e-16	1.01788	1	0.993	5.10653e-12	8
Rps193	1.99184e-16	1.30164	1	0.996	5.19014e-12	8
Rps15a-ps73	3.26233e-16	1.10123	1	0.974	8.50066e-12	8
Rps3a13	3.4703e-16	1.06322	1	0.98	9.04256e-12	8
Rps15a3	5.26803e-16	1.08272	1	0.982	1.37269e-11	8
Rpl362	5.64956e-16	1.04225	0.975	0.99	1.47211e-11	8
Ripor2	6.34515e-16	0.862065	0.325	0.044	1.65335e-11	8
Gm136112	7.88413e-16	1.0702	0.975	0.982	2.05437e-11	8
Rps19-ps63	8.02334e-16	1.35992	1	0.988	2.09064e-11	8
Rpl183	9.22557e-16	1.20708	1	0.946	2.40391e-11	8
Sat811	1.03105e-15	1.12867	0.275	0.032	2.68659e-11	8
Rps16-ps23	1.07538e-15	0.918139	1	0.991	2.80211e-11	8
Rps33	1.08912e-15	1.07224	1	0.979	2.83793e-11	8
Rpl212	1.29077e-15	1.0441	1	0.99	3.36335e-11	8
Rpl19-ps113	1.48544e-15	1.06239	1	0.985	3.87062e-11	8
Rpl323	2.18786e-15	0.972009	1	0.996	5.70091e-11	8
Gm134363	2.75242e-15	1.18481	1	0.95	7.17199e-11	8
Rpl342	3.2977e-15	0.936675	1	0.99	8.59282e-11	8
Rps13-ps43	3.6964e-15	1.13621	1	0.96	9.63171e-11	8
Rps19-ps23	3.99349e-15	1.36754	1	0.97	1.04058e-10	8
Rpl143	4.20326e-15	0.986008	1	0.976	1.09524e-10	8
Fam10782	4.37172e-15	1.24617	0.6	0.162	1.13914e-10	8
Rpl17-ps103	4.58764e-15	1.10628	1	0.946	1.1954e-10	8
Gm146482	4.62166e-15	1.10074	1	0.934	1.20427e-10	8
Rps3a22	5.15345e-15	1.04618	1	0.958	1.34283e-10	8
Rpl34-ps13	5.3245e-15	0.959379	1	0.976	1.3874e-10	8
Rps202	6.78955e-15	1.18077	1	0.948	1.76915e-10	8
Rps13-ps23	9.37603e-15	1.17191	1	0.967	2.44311e-10	8
Rplp22	1.01595e-14	0.979036	1	0.988	2.64726e-10	8
Ighm	1.07551e-14	4.8276	0.825	0.474	2.80244e-10	8
Gm58053	1.39775e-14	0.912242	1	0.988	3.64212e-10	8
Rps13-ps13	1.47908e-14	1.18886	1	0.88	3.85404e-10	8
Rpl44	1.48892e-14	1.21312	1	0.932	3.87968e-10	8
Rps212	1.78889e-14	1.0345	1	0.915	4.6613e-10	8
Rpl23a-ps33	1.90083e-14	0.992802	1	0.976	4.95298e-10	8
Rps142	1.95731e-14	0.849111	1	0.992	5.10016e-10	8
Wdr892	2.07657e-14	0.898318	1	0.994	5.41093e-10	8
Gm20002	2.84263e-14	0.887844	1	0.998	7.40705e-10	8
Rps6-ps33	3.19664e-14	0.878355	1	0.983	8.3295e-10	8
Gm33623	3.50297e-14	0.945989	1	0.993	9.1277e-10	8
Gm154833	4.06827e-14	1.10866	1	0.923	1.06007e-09	8
Cytip3	8.50008e-14	0.971116	0.65	0.188	2.21487e-09	8
Gm72063	9.67207e-14	1.0655	1	0.971	2.52025e-09	8
Rpl232	1.17333e-13	0.901405	1	0.988	3.05734e-09	8
Rps6-ps43	1.19063e-13	0.852937	1	0.984	3.10243e-09	8
Rpl413	1.2427e-13	0.649915	1	0.999	3.23811e-09	8
Septin12	1.24753e-13	0.60867	0.4	0.069	3.25069e-09	8
Rpsa-ps93	1.47713e-13	1.22945	0.975	0.699	3.84895e-09	8
Rpl27-ps13	1.70162e-13	1.06677	1	0.948	4.4339e-09	8
Rpl83	2.02553e-13	0.947062	1	0.977	5.27794e-09	8
Rpl9-ps63	2.66837e-13	1.016	1	0.974	6.95297e-09	8
Gm118243	2.94948e-13	1.27417	0.95	0.593	7.68546e-09	8
Rpl3-ps13	3.12395e-13	0.984426	1	0.972	8.14007e-09	8
Eef1g3	3.78497e-13	1.19244	0.95	0.77	9.86249e-09	8
Rps12-ps32	4.48476e-13	1.16738	0.975	0.912	1.16859e-08	8
Pik3ip1	4.96005e-13	0.82974	0.325	0.053	1.29244e-08	8
Rpl393	4.96399e-13	1.0018	1	0.98	1.29347e-08	8
Gimap41	5.50927e-13	0.638041	0.325	0.051	1.43555e-08	8
Gm102403	8.07422e-13	1.11933	0.975	0.871	2.1039e-08	8
Rpl14-ps13	8.3034e-13	0.923344	0.975	0.932	2.16362e-08	8
Gm75362	9.51765e-13	0.962052	1	0.982	2.48001e-08	8
Rpl27-ps33	1.05921e-12	1.0136	1	0.964	2.75997e-08	8
Rpl9-ps73	1.32655e-12	1.09629	1	0.96	3.45658e-08	8
Rplp04	1.52093e-12	0.940327	0.975	0.985	3.96309e-08	8
Rps152	1.56428e-12	0.922471	1	0.989	4.07604e-08	8
Rpl17-ps83	2.28694e-12	1.07467	1	0.953	5.95909e-08	8
Rpl354	2.47235e-12	0.862349	1	0.976	6.44219e-08	8
Gpr18	5.13498e-12	0.694554	0.25	0.035	1.33802e-07	8
Rpl37rt2	5.13845e-12	0.802261	1	0.993	1.33893e-07	8
Rpl10a-ps12	5.75576e-12	0.921598	1	0.954	1.49978e-07	8
Gm117032	7.31186e-12	0.925687	1	0.893	1.90525e-07	8
Gm87304	7.96867e-12	0.952786	0.975	0.931	2.0764e-07	8
Rps12-ps92	1.124e-11	1.02849	1	0.948	2.92881e-07	8
Gm37884	1.19834e-11	1.01271	1	0.571	3.12251e-07	8
Gm133703	1.33872e-11	1.04048	1	0.918	3.48831e-07	8
Gm100762	1.50153e-11	0.781639	1	0.955	3.91253e-07	8
Rps94	1.68273e-11	0.737048	1	0.989	4.38468e-07	8
Gm135884	2.08724e-11	1.02704	0.975	0.607	5.43873e-07	8
Gm104433	2.77282e-11	0.843996	1	0.984	7.22514e-07	8
Gm98433	2.83034e-11	0.739742	1	0.999	7.37501e-07	8
Gm107364	4.21429e-11	0.822317	1	0.968	1.09812e-06	8
Gm41493	4.31434e-11	1.01141	1	0.939	1.12419e-06	8
A8lim11	4.48062e-11	0.850021	0.325	0.062	1.16752e-06	8
Gm4705	5.49722e-11	0.965786	0.725	0.312	1.43241e-06	8
8ank1	5.66131e-11	1.04797	0.4	0.098	1.47517e-06	8
Rasgrp2	5.77637e-11	1.02986	0.475	0.134	1.50515e-06	8
Rps113	6.45753e-11	0.737187	1	0.993	1.68264e-06	8
Rac22	8.09691e-11	1.08649	0.925	0.641	2.10981e-06	8
Rpl39-ps4	8.29238e-11	0.961447	1	0.901	2.16075e-06	8
Sik12	8.35637e-11	0.987441	0.475	0.137	2.17742e-06	8
T8c1d10c2	8.76355e-11	0.58314	0.25	0.038	2.28352e-06	8
Gm102882	8.91508e-11	0.699294	1	0.986	2.323e-06	8
Eif3f3	1.03963e-10	1.12446	1	0.796	2.70895e-06	8
Rpl302	1.1296e-10	0.899572	1	0.861	2.94339e-06	8
Rpl223	1.22393e-10	0.863996	0.975	0.899	3.18919e-06	8
Rps263	1.25962e-10	0.959701	1	0.949	3.28218e-06	8
Tms8104	1.37173e-10	0.906163	1	0.726	3.57432e-06	8
Rps10-ps13	1.4286e-10	0.986072	0.975	0.923	3.72251e-06	8
Rpl36-ps122	1.44695e-10	1.01945	0.95	0.868	3.77031e-06	8
Rps4x3	1.69154e-10	0.752166	1	0.983	4.40765e-06	8
Rpsa-ps123	1.70723e-10	1.09166	0.75	0.358	4.44854e-06	8
A530032D15Rik2	2.10007e-10	1.13006	0.475	0.143	5.47216e-06	8
Serpina3g1	2.40077e-10	0.866619	0.275	0.048	6.25568e-06	8
Rpl92	2.63212e-10	1.04657	0.85	0.478	6.85852e-06	8
Rps171	2.81828e-10	0.866227	0.95	0.917	7.3436e-06	8
Rpl373	3.83353e-10	0.822309	1	0.965	9.98904e-06	8
Rpl30-ps92	4.45723e-10	0.893701	1	0.892	1.16142e-05	8
Rps103	4.64031e-10	0.950706	1	0.938	1.20913e-05	8
Ppdpf1	5.11725e-10	0.953645	0.6	0.23	1.3334e-05	8
Rps26-ps13	6.24763e-10	0.948671	0.975	0.9	1.62795e-05	8
Rpl37a2	6.6711e-10	0.838877	1	0.99	1.73829e-05	8
Gm145862	6.76807e-10	0.759213	1	0.98	1.76356e-05	8
Rpl10a2	7.48267e-10	1.00547	1	0.8	1.94976e-05	8
Rpl262	8.37706e-10	0.574317	1	0.996	2.18281e-05	8
Il2rg3	8.59083e-10	1.57239	0.625	0.254	2.23851e-05	8
Gm73312	8.84011e-10	0.996743	0.9	0.714	2.30347e-05	8
Rps11-ps13	9.42319e-10	0.748896	1	0.98	2.4554e-05	8
Gm102633	9.95239e-10	0.913886	0.975	0.885	2.59329e-05	8
Rpl38-ps22	1.39699e-09	0.785676	1	0.954	3.64015e-05	8
Dusp21	2.11576e-09	1.70299	0.525	0.178	5.51305e-05	8
Ralgps2	2.23116e-09	0.654104	0.275	0.054	5.81373e-05	8
Rpl36a-ps13	2.27816e-09	0.992873	0.95	0.735	5.93619e-05	8
Rpl30-ps12	2.78363e-09	0.896188	0.975	0.796	7.25331e-05	8
Pdcd42	2.97264e-09	0.954319	0.625	0.249	7.7458e-05	8
A530040E14Rik2	3.19883e-09	0.857926	0.425	0.123	8.3352e-05	8
Map4k11	3.33903e-09	0.473601	0.25	0.045	8.7005e-05	8
Tmc6	3.82071e-09	0.367321	0.25	0.044	9.95561e-05	8
Rps73	4.26881e-09	0.953924	0.95	0.776	0.000111232	8
Gm91042	4.76884e-09	0.910234	0.95	0.844	0.000124262	8
Ly6a3	5.24785e-09	1.12411	0.75	0.397	0.000136743	8
Rpl31-ps142	5.49099e-09	0.847118	0.975	0.842	0.000143079	8
Gm155363	7.12767e-09	0.740465	1	0.952	0.000185726	8
Nop533	7.4315e-09	1.0341	0.9	0.587	0.000193643	8
Rps23	7.53729e-09	0.813857	1	0.966	0.000196399	8
Mdn1	8.94037e-09	0.556139	0.25	0.048	0.000232959	8
Rpl15-ps23	1.01189e-08	0.712163	1	0.957	0.000263669	8
Rpl36-ps23	1.08884e-08	0.818847	0.95	0.893	0.000283719	8
Gm118782	1.22927e-08	1.14028	0.85	0.616	0.000320312	8
Serp11	1.27034e-08	1.09559	0.85	0.67	0.000331012	8
Rpl35a-ps62	1.32172e-08	0.551448	1	0.99	0.000344401	8
Gm42943	1.4841e-08	0.739099	1	0.927	0.000386712	8
Gramd31	1.48992e-08	0.530106	0.325	0.077	0.000388229	8
Ptpn221	1.49754e-08	0.634987	0.3	0.065	0.000390213	8
Rpl15-ps33	1.73698e-08	0.721483	1	0.942	0.000452605	8
Eef1a12	2.09192e-08	0.685769	1	0.973	0.000545091	8
Cd742	2.36753e-08	0.802846	1	0.829	0.000616908	8
Gm94933	2.54037e-08	0.927517	0.85	0.574	0.000661944	8
Gm92943	2.68049e-08	0.761848	1	0.937	0.000698456	8
Rpl17-ps93	2.84027e-08	0.950252	0.875	0.597	0.000740089	8
Vps3782	2.95563e-08	0.713209	0.45	0.14	0.00077015	8
Gm101544	3.01376e-08	0.88957	0.95	0.806	0.000785296	8
Gm157932	3.03599e-08	1.06075	0.9	0.701	0.000791089	8
Rps6-ps13	3.04562e-08	0.801506	0.925	0.81	0.000793596	8
Gm59631	3.34263e-08	0.862564	0.9	0.668	0.000870989	8
Map3k11	3.57334e-08	1.16802	0.85	0.615	0.000931105	8
Su813	4.01151e-08	0.890395	0.975	0.817	0.00104528	8
Gm103353	4.04673e-08	0.757926	0.975	0.858	0.00105446	8
Gm102752	4.07348e-08	1.12195	0.975	0.859	0.00106143	8
Rpl6l3	4.23363e-08	0.700271	0.975	0.966	0.00110316	8
Rps18-ps33	4.30556e-08	0.973178	0.8	0.526	0.0011219	8
Rps82	4.49264e-08	0.667634	1	0.957	0.00117065	8
Rpl31-ps82	4.63738e-08	0.592307	0.975	0.971	0.00120836	8
Gm116873	5.23641e-08	0.875049	1	0.893	0.00136445	8
Rpl310	5.94405e-08	0.766714	0.95	0.806	0.00154884	8
Pecam1	5.94964e-08	0.72399	0.325	0.083	0.0015503	8
Eef1822	5.98245e-08	0.906243	0.9	0.68	0.00155885	8
Rps282	7.25004e-08	0.731702	1	0.94	0.00188914	8
Gm81291	9.50563e-08	0.870302	0.95	0.855	0.00247688	8
Rpl10-ps32	1.08652e-07	0.51015	1	0.991	0.00283114	8
Rpl13a-ps1	1.24504e-07	0.880591	0.5	0.201	0.00324421	8
A8hd178	1.37168e-07	0.45561	0.325	0.084	0.00357419	8
Rpl21-ps8	1.64147e-07	0.797362	0.65	0.315	0.00427717	8
Rplp12	1.96444e-07	0.590223	1	0.996	0.00511875	8
Gm84303	2.55662e-07	0.545323	1	0.988	0.00666179	8
Rps11-ps22	2.65174e-07	0.72433	1	0.884	0.00690963	8
H2-E812	2.7967e-07	0.286447	1	0.569	0.00728737	8
Gm102692	3.05837e-07	0.751608	0.9	0.745	0.0079692	8
Gm100732	3.40445e-07	0.581316	1	0.988	0.00887098	8
Rpl35a-ps23	5.58125e-07	0.520048	1	0.953	0.0145431	8
H2-Aa2	6.41105e-07	0.482129	1	0.606	0.0167053	8
Rps252	6.75318e-07	0.51772	1	0.982	0.0175968	8
Rpl9-ps42	7.05112e-07	0.945436	0.8	0.578	0.0183731	8
Gm104202	7.1636e-07	0.800988	0.95	0.906	0.0186662	8
Rps15-ps21	7.54246e-07	0.772695	0.825	0.696	0.0196534	8
Dnajc71	8.38692e-07	0.980619	0.575	0.279	0.0218538	8
Kdm58	9.71836e-07	0.48075	0.3	0.08	0.0253231	8
Gm61364	1.02842e-06	0.618846	1	0.944	0.0267976	8
Pck2	1.12565e-06	0.319548	0.25	0.058	0.0293311	8
Sp1402	1.12684e-06	0.713039	0.525	0.223	0.029362	8
Gm60852	1.16943e-06	0.930733	0.675	0.385	0.0304718	8
Gm157723	1.2445e-06	0.551336	1	0.955	0.0324279	8
8irc2	1.28326e-06	0.584679	0.275	0.071	0.0334378	8
Vars	1.38756e-06	0.517694	0.325	0.098	0.0361556	8
Rpl35a1	1.52258e-06	0.467392	1	0.992	0.0396739	8
Gm113532	1.65566e-06	0.51995	1	0.978	0.0431415	8
Rack12	1.69694e-06	0.698211	0.925	0.808	0.0442173	8
Clk11	1.70751e-06	1.07196	0.775	0.446	0.0444926	8
Gpcpd11	1.7926e-06	0.740712	0.5	0.211	0.0467097	8
Rpl7-ps92	1.79892e-06	0.689917	0.95	0.862	0.0468744	8
Gm122543	1.95101e-06	0.576551	1	0.969	0.0508374	8
Gm155002	2.78261e-06	0.866268	0.95	0.853	0.0725066	8
Gm70273	3.11845e-06	0.689637	0.975	0.86	0.0812574	8
Stt38	4.30459e-06	0.786932	0.425	0.166	0.112165	8
Pmf1	5.5472e-06	0.755497	0.35	0.124	0.144543	8
Rps15a-ps43	6.45517e-06	0.935061	0.75	0.53	0.168202	8
Gm100293	7.15647e-06	0.510809	1	0.931	0.186476	8
Apo8ec32	8.13314e-06	0.828105	0.675	0.397	0.211925	8
Rpl35a-ps41	8.25213e-06	0.589833	1	0.875	0.215026	8
Sorl1	9.08664e-06	0.631394	0.35	0.12	0.236771	8
Stk1782	9.73069e-06	0.740011	0.75	0.448	0.253553	8
Eif4a2	9.93906e-06	0.772349	0.8	0.527	0.258982	8
8tg14	1.03483e-05	1.00355	0.95	0.762	0.269646	8
Rpl3-ps21	1.04271e-05	0.760425	0.675	0.427	0.271699	8
Rps18-ps1	1.09911e-05	0.525333	0.3	0.099	0.286394	8
Sh38p5	1.32794e-05	0.58197	0.4	0.15	0.346021	8
Rpl72	1.40742e-05	0.664845	1	0.957	0.366732	8
Gas51	1.46123e-05	0.843944	0.9	0.78	0.380754	8
Shisa53	1.64351e-05	0.894543	0.85	0.701	0.42825	8
Eif3e4	1.73604e-05	0.748251	0.825	0.635	0.452359	8
Eef22	1.81451e-05	0.682566	0.95	0.87	0.472807	8
Gm93853	1.83348e-05	0.539796	1	0.965	0.47775	8
Rps25-ps13	2.12535e-05	0.473464	1	0.979	0.553803	8
Rpl191	2.1455e-05	0.855832	0.75	0.575	0.559053	8
Zfas1	2.52663e-05	0.829716	0.575	0.339	0.658365	8
Rps15a-ps51	2.5741e-05	0.712112	0.65	0.391	0.670733	8
Gm121911	2.66121e-05	0.776963	0.8	0.654	0.693432	8
Rpl292	2.71716e-05	0.618356	1	0.941	0.70801	8
Gm81862	2.81884e-05	0.537814	0.925	0.768	0.734504	8
Pkig	2.86783e-05	0.72099	0.725	0.466	0.74727	8
Plcg2	3.24356e-05	0.445381	0.3	0.098	0.845176	8
Rps27a3	3.53805e-05	0.999418	0.625	0.426	0.92191	8
L8h1	3.60331e-05	0.922461	0.6	0.363	0.938914	8
Tspan32	3.8669e-05	0.73849	0.325	0.118	1	8
Syk	4.00818e-05	0.742406	0.425	0.197	1	8
Gm22107	4.11377e-05	0.432056	0.3	0.099	1	8
Rpl18a-ps1	4.25105e-05	0.415124	0.275	0.089	1	8
Gm131963	4.55146e-05	0.775815	0.75	0.55	1	8
Gm143031	4.67666e-05	0.320748	1	0.999	1	8
Yrdc	4.74171e-05	0.548973	0.35	0.133	1	8
Rps2-ps102	5.06988e-05	0.685675	0.975	0.801	1	8
Parp1	5.31689e-05	0.499032	0.375	0.149	1	8
Smad73	5.43406e-05	0.553873	0.325	0.118	1	8
Rpsa-ps23	5.46543e-05	0.877242	0.6	0.36	1	8
Ezr2	5.60034e-05	0.821667	0.425	0.192	1	8
Acp5	5.71204e-05	0.487921	0.425	0.171	1	8
Gpr1711	5.95209e-05	0.506383	0.25	0.075	1	8
Rpl28-ps12	6.13532e-05	0.577649	1	0.955	1	8
Gm155012	6.44851e-05	0.476249	0.975	0.832	1	8
Gm119422	7.79115e-05	0.552873	0.875	0.757	1	8
Arpc5l1	8.01745e-05	0.622969	0.525	0.276	1	8
Add31	8.38857e-05	0.485658	0.375	0.153	1	8
Gm121742	8.7727e-05	0.584782	1	0.945	1	8
C517	9.82068e-05	0.447394	0.25	0.08	1	8
8az28	9.82597e-05	0.568418	0.45	0.219	1	8
Snhg12	9.92567e-05	0.571618	0.3	0.108	1	8
Foxp11	0.000103265	0.81124	0.675	0.45	1	8
Rps12-ps24	0.000108336	0.6995	0.65	0.459	1	8
Tmem1231	0.000108597	0.744683	0.575	0.339	1	8
Rps8-ps11	0.0001161	0.495923	0.875	0.683	1	8
8rd8	0.000119384	0.57199	0.3	0.113	1	8
Myc8p21	0.000126004	0.640243	0.625	0.372	1	8
A8cg12	0.000126123	0.726597	0.475	0.22	1	8
Coro1a4	0.000133166	0.622867	0.9	0.678	1	8
Tspan131	0.000146585	0.380022	0.45	0.202	1	8
Pnrc13	0.000150453	0.468601	0.95	0.695	1	8
Npm12	0.000152755	0.673788	0.925	0.771	1	8
Ppp2r2a1	0.00015491	0.525532	0.475	0.238	1	8
Tnfrsf138	0.000164273	0.426347	0.375	0.153	1	8
Rlim	0.000164742	0.412133	0.325	0.126	1	8
Prr71	0.000168011	0.313615	0.25	0.082	1	8
Spint22	0.000190728	0.561241	0.35	0.147	1	8
Cxcr41	0.000191881	0.633962	0.475	0.231	1	8
Txndc16	0.000198725	0.383256	0.25	0.084	1	8
Rpl17-ps51	0.00019889	0.683938	0.625	0.399	1	8
Mak16	0.000201436	0.621846	0.275	0.102	1	8
Arhgef12	0.000204021	0.669642	0.45	0.231	1	8
Odc1	0.000214489	0.362644	0.325	0.123	1	8
Rpl63	0.000221024	0.580057	0.875	0.877	1	8
Crem1	0.000225531	0.642098	0.45	0.215	1	8
Gm49631	0.000234672	0.552357	0.775	0.639	1	8
Rps8-ps43	0.000246773	0.549602	0.925	0.821	1	8
Ly9	0.000248073	0.290745	0.25	0.082	1	8
Srsf21	0.00025097	0.922535	0.575	0.39	1	8
Arhgap453	0.000268217	0.596001	0.625	0.386	1	8
Rel1	0.000270122	0.586974	0.525	0.289	1	8
Tcp11l2	0.000299915	0.688995	0.325	0.138	1	8
Atf4	0.00030352	0.607893	0.6	0.361	1	8
Pnisr	0.000313501	0.499492	0.575	0.336	1	8
Myc	0.00031707	0.639053	0.275	0.103	1	8
Rpl112	0.000327363	0.601134	0.85	0.751	1	8
Hspe13	0.000362077	1.08597	0.8	0.626	1	8
Rpl101	0.000365828	0.614785	0.65	0.425	1	8
Matr3	0.000445513	0.643008	0.525	0.297	1	8
8lnk1	0.000452267	0.421272	0.475	0.241	1	8
Naca2	0.000464992	0.472461	0.925	0.881	1	8
Cyp4f181	0.000502929	0.781463	0.375	0.174	1	8
2410006H16Rik	0.000508117	0.799774	0.775	0.601	1	8
Gm267401	0.000514009	0.493514	0.45	0.232	1	8
Camk2d1	0.000515235	0.513521	0.475	0.256	1	8
Fchsd2	0.000533768	0.628632	0.3	0.132	1	8
Gm132682	0.000552703	0.473775	0.85	0.784	1	8
Rnase61	0.000645475	0.453164	0.25	0.092	1	8
8tk	0.000654624	0.383594	0.3	0.127	1	8
Gm96251	0.000655891	0.466618	0.375	0.171	1	8
Mir142hg1	0.000680919	0.448066	0.25	0.095	1	8
Arhgap25	0.00071554	0.545044	0.25	0.098	1	8
Rpl18-ps11	0.0007186	0.577912	0.4	0.213	1	8
Itg873	0.000744688	0.42551	0.325	0.135	1	8
Snrpg2	0.0008011	0.495307	0.85	0.734	1	8
Txndc5	0.000815478	1.16071	0.325	0.156	1	8
Gm106892	0.000891323	0.544027	0.6	0.39	1	8
8tf34	0.000967724	0.51286	0.9	0.819	1	8
Gm101802	0.000997179	0.525804	0.725	0.548	1	8
Rps62	0.00105368	0.680997	0.6	0.482	1	8
Ppp4r38	0.00109932	0.402159	0.35	0.162	1	8
Hnrnpl	0.00118892	0.595346	0.5	0.298	1	8
Upf38	0.00130018	0.429395	0.275	0.116	1	8
Cdc42se2	0.00137603	0.464329	0.475	0.267	1	8
Ktn1	0.00138462	0.535288	0.35	0.165	1	8
Mef2c1	0.00141986	0.743955	0.6	0.423	1	8
Ddx52	0.00143078	0.429636	0.975	0.934	1	8
Dennd4a1	0.00146954	0.3963	0.35	0.164	1	8
Man1a2	0.00148354	0.544422	0.6	0.377	1	8
Pan3	0.00161202	0.483797	0.55	0.353	1	8
H3f3a-ps22	0.00161775	0.445014	0.35	0.169	1	8
Ankrd442	0.00161927	0.730363	0.425	0.238	1	8
Gm68632	0.00163215	0.43689	0.925	0.88	1	8
Gm102472	0.00163377	0.451445	0.8	0.686	1	8
Arf6	0.00165726	0.613268	0.625	0.461	1	8
AC125149.1	0.00165989	0.309656	0.25	0.1	1	8
Rnps1	0.00173261	0.30828	0.25	0.101	1	8
Eml4	0.0018728	0.485998	0.3	0.142	1	8
Rpl27a1	0.00194449	0.590381	0.825	0.67	1	8
Wdr43	0.00194503	0.39644	0.25	0.103	1	8
Gm134081	0.0019804	0.479609	0.55	0.341	1	8
Hspd1-ps3	0.00202795	0.463579	0.3	0.135	1	8
C130026I21Rik	0.00217866	0.34042	0.25	0.104	1	8
Cd2001	0.00247451	0.251177	0.475	0.255	1	8
Gm6139	0.00250589	0.333844	0.25	0.105	1	8
Rpl22l12	0.002585	0.722737	0.825	0.831	1	8
Klf22	0.00262558	1.29184	0.825	0.682	1	8
Gm123662	0.00267747	0.658889	0.675	0.588	1	8
Aff41	0.00268285	0.556208	0.35	0.181	1	8
Rasa3	0.00269633	0.315958	0.25	0.103	1	8
Pold42	0.00282401	0.708393	0.525	0.342	1	8
Gm76581	0.00301032	0.375983	0.625	0.433	1	8
8ccip	0.00301368	0.284618	0.375	0.183	1	8
Psme3	0.00304019	0.517316	0.3	0.149	1	8
Chd73	0.00322578	0.590687	0.325	0.164	1	8
Myo1e	0.00322707	0.309476	0.25	0.108	1	8
Nol7	0.003249	0.388632	0.6	0.38	1	8
Dok32	0.00326207	0.438656	0.45	0.25	1	8
Fam204a	0.00338819	0.663365	0.325	0.172	1	8
Gm144143	0.0036132	0.408207	0.975	0.919	1	8
Rpsa-ps51	0.00381172	0.414063	0.35	0.182	1	8
Itpr11	0.00391017	0.390884	0.25	0.11	1	8
Cct71	0.00394893	0.431491	0.6	0.41	1	8
Cacy8p	0.00403106	0.674085	0.5	0.339	1	8
Mllt10	0.00403959	0.479568	0.35	0.186	1	8
Rpl30-ps101	0.00410609	0.552458	0.525	0.38	1	8
Gm35314	0.00413832	0.546831	0.85	0.827	1	8
Eef1d1	0.00413884	0.520964	0.8	0.689	1	8
Csnk1g3	0.00418855	0.405729	0.25	0.109	1	8
8rd4	0.00438314	0.30012	0.525	0.311	1	8
Cir8p	0.00445109	0.631803	0.525	0.345	1	8
Hmg822	0.004496	0.409986	0.475	0.28	1	8
Rpl27a-ps4	0.0047061	0.504011	0.5	0.322	1	8
Gm55612	0.00471252	0.4671	0.925	0.839	1	8
H2-Q62	0.004732	0.438714	0.35	0.177	1	8
Tpst2	0.00477431	0.417843	0.475	0.278	1	8
Eif3h2	0.00488454	0.4399	0.85	0.719	1	8
Tra281	0.00498272	0.650678	0.675	0.555	1	8
Gm130921	0.00500106	0.468355	0.7	0.538	1	8
Zcchc7	0.00511602	0.466519	0.35	0.192	1	8
Eif3m1	0.00564038	0.32426	0.65	0.456	1	8
Gm7808	0.00577195	0.522711	0.325	0.177	1	8
Eif3s6-ps1	0.00598661	0.562324	0.325	0.183	1	8
H2-T233	0.00603041	0.314156	0.775	0.596	1	8
S8no1	0.00641148	0.44198	0.375	0.215	1	8
Hnrnpa11	0.00644633	0.441999	0.625	0.477	1	8
Spty2d1	0.006448	0.34556	0.25	0.113	1	8
Ptp4a3	0.00674643	0.486829	0.35	0.19	1	8
Anp32e1	0.00679633	0.433761	0.5	0.317	1	8
Rpl19-ps1	0.00698431	0.454791	0.45	0.287	1	8
T8rg1	0.00732066	0.335468	0.475	0.288	1	8
Gm120911	0.00750629	0.353419	0.325	0.179	1	8
Nsd32	0.00810376	0.529361	0.575	0.421	1	8
Rps15a-ps62	0.00828177	0.338744	0.3	0.156	1	8
1110059E24Rik	0.00831268	0.36969	0.25	0.112	1	8
Taf1d	0.00832078	0.535703	0.3	0.16	1	8
Hnrnpdl	0.00836522	0.551504	0.55	0.389	1	8
mt-Nd6	0.00843707	0.537964	0.775	0.666	1	8
Cd472	0.0088386	0.381857	0.825	0.601	1	8
Nemf	0.00885262	0.268266	0.35	0.184	1	8
Dgkd	0.00895604	0.322989	0.25	0.118	1	8
Slc44a22	0.00906507	0.256295	0.25	0.115	1	8
Rps8-ps23	0.0091855	0.433994	0.8	0.675	1	8
Rpl382	0.00932104	0.438485	0.8	0.703	1	8
Filip1l	0.00936136	0.539802	0.4	0.242	1	8
Gm134562	0.00936284	0.517365	0.625	0.505	1	8
Smg1	0.00942267	0.469486	0.3	0.168	1	8
Ze811	0.00948281	0.485536	0.25	0.118	1	8
Limd23	0.00986464	0.495036	0.55	0.392	1	8
Rpl21-ps151	0.00987841	0.553461	0.45	0.308	1	8
Rpl121	0.00987999	0.359538	0.275	0.139	1	8
Dpm11	0.00992276	0.456338	0.275	0.139	1	8
