# Supplementary material for: Inhibition of aortic CX3CR1+ macrophages mitigates thoracic aortic aneurysm progression in Marfan syndrome in mice
Source: J Clin Invest. 2025 Jan 16;135(2):e178198. doi: 10.1172/JCI178198 (PMC11735105; doi:10.1172/JCI178198)
Supplement: Supplemental data set 2 [file jci-135-178198-s185.xlsx]

## Sheet: Sheet1
Nfkbiz
Ccdc74a
Postn
Wdr96
Gm17151
Aebp1
Kif24
Tmco4
Atf3
Sdc4
Chka
Cdh2
Ms4a4d
Gpihbp1
Il6
Ace
Cxcl5
Serpina3n
Ch25h
S100a9
Mcp1
Ms4a7
Tyrobp
Ctss
Ccl8
Ptafr
Hmox1
Socs3
Fbln2
Ly6e
Fxyd5
Col4a3
Myl3
Ntn4
Plau
Ereg
Cxcl13
Serpine1
Wfdc17
Ank1
Pf4
Ttc9
Nkg7
CR974586.5
Acan
Comp
Bcl2a1b
Tgtp2
Cxcl2
Dnajb1
Tnnc1
Srgn
Niacr1
Esm1
Ifitm1
Smoc2
AI607873
Crlf1
C1s
Tgtp1
Marcksl1
Rgs17
Ifit2
Ttn
2200002D01Rik
Cyr61
Myl4
Eln
Ppp1r15a
Prr15
Cited2
Cdk6
Fam193b
Cxcl1
Mafb
Gm16141
Nxph1
Mt2
Oasl2
Junb
Phlda3
Dusp1
Nrtn
Fos
Pcdh20
Gm8696
Hspa1a
Pln
Penk
Pdcd4
Rtp4
Plk2
Rgcc
Egr1
Alkbh5
Pcolce
Sema4b
Isg15
Aldh1a1
Tnf
