# Supplementary material for: Inhibition of aortic CX3CR1+ macrophages mitigates thoracic aortic aneurysm progression in Marfan syndrome in mice
Source: J Clin Invest. 2025 Jan 16;135(2):e178198. doi: 10.1172/JCI178198 (PMC11735105; doi:10.1172/JCI178198)
Supplement: Supporting data values [file jci-135-178198-s186.xlsx]

## Sheet: Fig 1C
Cell type	0	1	2	3	4	5	6	7	8	Cell type	total cell in aorta
WT	32	305	184	10	8	5	12	20	7	WT	6508
FBN	355	219	78	148	50	25	45	32	33	FBN	3827

## Sheet: Fig 1F
WT 6w	Fbn1C1041G/+ 6w	WT 10w	Fbn1C1041G/ 10w	WT 26w	Fbn1C1041G/26w
0.41	1.598	0.304	1.476	0.486	3.346
0.264	1.268	0.634	2.162	0.866	3.446
0.28	1.456	1.168	2.096	0.616	2.42
0.522	1.752	0.654	2.412	1.69	4.748
0.536	1.41	1.006	1.56	1.28	1.794

## Sheet: Fig 1G
6 W		20 W
WT	Fbn1C1041G/+	WT	Fbn1C1041G/+
2.32	10.37	5.34	30.23
1.39	18.56	10.23	45.84
3.01	16.49	6.57	27.85
3.59	15.77	7.05	33.67

## Sheet: Fig 1H
Control	patients
0.676519	5.07718
1.48768	9.133
0.433498	6.09852
1.4023	7.20197

## Sheet: Fig 2B
Vehicle	DT
63.1008	31.2136
43.8635	7.38669
123.816	3.21955
96.575	23.9868
131.316	34.5359
100.525	49.0467
108.22	33.1887
112.696	27.4575
119.945
100.014

## Sheet: Fig 2C
Vehicle	DT
0.83704	0.126917
1.20274	0.19421
0.89791	0.100556
1.0624	0.0786043

## Sheet: Fig 2E
Root
Trip -DT												Trip+DT
1.76781	1.89493	1.44644	1.51133	1.66584	1.6416	1.51263	1.40316	1.38632	1.48093	1.36939	1.39157	1.72591	1.56433	1.72591	1.44458	1.53726	1.29558	1.43052	1.17394	6 W
2.12571	1.88362	1.69476	1.8591	1.78692	1.72786	1.96562	1.83328	1.76731	1.84078	1.94989	2.04089	1.62452	1.57562	1.59295	1.51187	1.57177	1.66324	1.49134	1.3513	11 W
2.02598	2.06352	1.69246	1.77845	1.77551	1.82027	2.02174	1.94723	2.07456	1.87383	1.80238	2.04664	1.35899	1.59261	1.56222	1.56324	1.65438	1.53686	1.66419	1.57026	16 W
1.84932	1.94871	2.40222	1.8445	2.02495	2.21545	2.19855	1.88607	1.96875	2.10957	2.65401	1.80888	1.65938	1.70412	1.6599	1.57026	1.81099	1.63908	1.6878	1.46729	21 W
Ascending
Trip -DT												Trip+DT
1.89177	1.65749	1.4003	1.31223	1.22883	1.55814	1.37207	1.16193	1.40662	1.25092	1.17444	1.37103	1.60883	1.42202	1.61824	1.55768	1.20517	1.37954	1.31083	1.13863	6 W
1.8226	1.91016	1.39155	1.47166	1.50834	1.50401	1.43182	1.64049	1.54283	1.52841	1.52234	1.82763	1.31223	1.3453	1.39694	1.24879	1.39644	1.3308	1.41648	1.15275	11 W
1.87998	2.10281	1.51847	1.40272	1.43504	1.71718	1.69446	1.63343	1.85367	1.63146	1.39331	1.57113	1.11529	1.39616	1.4575	1.52225	1.58842	1.38848	1.45112	1.47	16 W
1.8716	1.80237	1.68228	1.75386	1.62023	1.62889	1.74935	1.58594	1.48792	1.89192	1.91743	1.57207	1.44031	1.34615	1.70147	1.60505	1.42481	1.42422	1.66639	1.49029	21 W

## Sheet: Fig 2F
Score
Vehicle	DT
4	1
4	1
4	1
3	1
4	2
3	1
3	2
2	1
Thickness
Vehicle	DT
97.582	53.945
83.246	63.219
130.792	77.458
148.573	46.892
95.892	63.9353
88.995	48.1073
156.887	67.423
158.697	47.112

## Sheet: Fig 3E
TNFa	CX3CR1-	CX3CR1+
	9.28295	14.2068
	10.6884	37.7
	9.67505	48.1467
	10.9452	37.0925
	3.56281	12.5667
	8.13865	14.2518
IGF1	CX3CR1-	CX3CR1+
	0.945405	4.31445
	0.93135	2.08376
	0.915992	1.59889
	0.942627	1.84853
	1.25677	2.17674
	0.999812	1.57363
CCL4	3.35158	1.36706
	3.0114	0.990554
	13.0088	4.63079
	4.52119	2.00098
	2.35932	4.57599
GRN	cx3cr1-	cx3cr1+
	0.0001	0.0001	6.94604
	0.0001	0.0001	6.98771
	0.0001	0.0001	7.23505
	0.0001	0.0001	7.10851
	0.0001	0.0001	7.32665
	4.73705	5.33279	7.57024
Protein S	cx3cr1-	cx3cr1+
	0.0001	0.0001	3.17168
	0.0001	0.0001	3.18645
	0.005469	0.313337	2.89731
	0.0001	0.760246	3.0258
	0.0001	0.0001	2.93421
	0.0001	0.0001	3.11073
TGFb1	cx3cr1-	cx3cr1+
	0.0001	0.0001	1.25209
	0.0001	0.0001	1.26134
	0.0001	0.0001	1.74732
	0.0001	0.0001	1.3589
	0.0001	0.0001	1.43058
	0.0001	0.0001	1.67203

## Sheet: Fig 4B
IL6	CX3cr1-	CX3CR1+
	1	7.598
	1.032	1.797
	0.9505	6.5355
	1.1042	6.6962
CXCL2	CX3cr1-	CX3CR1+
	1.001	11.342
	1	4.32
	1.00071	12.3671
	1.07625	3.03638
MCP1	CX3cr1-	CX3CR1+
	1	2.905
	1	2.313
	1.0625	3.6725
	1.078	1.4915
TNF	CX3cr1-	CX3CR1+
	1.02	12.732
	1	6.859
	1.058	26.542
	0.824	12.203

[truncated: 38 more sheets: Fig 4D, Fig 4F, Fig 4G, Fig 5B, Fig 5E, Fig 5G, Fig 5H, Fig 6A, Fig 6C, Fig 6D, Fig 6E, Fig 6G, Fig 6H, Fig S1A, Fig S1B, Fig S1C, Fig S3B, Fig S3C, Fig S4 , Fig S5B …]
